# Supplementary material for: Biological Processes Underlying Genetic Adaptation of Larches to Cold and Dry Winter Conditions in Eastern Siberia
Source: Ecol Evol. 2025 Feb 12;15(2):e70940. doi: 10.1002/ece3.70940 (PMC11821550; doi:10.1002/ece3.70940)
Supplement: Supplementary file 2 — Table S1 Overview of sampled individual trees and geographic coordinates. Table S2 WorldClim bioclimatic variables (Bio1–Bio19) and historical climate data (prec, minT, maxT) recorded at the sampling locations. Variance proportion of the first PCA component to account for population structure (pop). Table S3 Summary results of loci assembled with ipyrad (for a detailed explanation of each data column, refer to the ipyrad documentation). Table S4 Full results of significant (q‐valueG < 0.05 and p‐valueW < 0.05) GEAs considering all bioclimatic variables. Table S5 Overview of GEAs results for each bioclimatic variable. Table S6 Full results of significant (q‐valueG < 0.05 and p‐valueW < 0.05) GEAs considering four selected bioclimatic variables (Bio6, Bio11, Bio14, Bio17) representing winter conditions. Table S7 Allele frequencies of genotypes associated with positive (β1 > 0) or negative (β1 < 0) regression coefficients. Table S8 Loci sequences (listed according to the loci number) containing the candidate adaptive SNPs associated with strict winter conditions (β1 < 0). Table S9 Full annotation results obtained by intersecting the mapping file (bam) and the annotation file (gff3) from the Larix sibirica nuclear genome reference (NCBI GenBank accession number GCA_004151065.1). Table S10 Overview of SNPs and respective genotypes significantly associated with strict winter conditions (β1 < 0) located within genes. Table S11 Candidate adaptive gene and custom annotation gene lists used for GO enrichment analysis. Table S12 Full GO enrichment analysis results considering multiple SNPs per gene. Table S13 Full GO enrichment analysis results considering one SNP per gene. Table S14 Summary of reduction and visualization of GO terms according to semantic similarity. It follows the genes with candidate adaptive SNPs on five‐ and three‐prime regions selected for discussion. Table S15 Pseudo p‐values of global and local measures of spatial autocorrelation for the genotypes signi [file ECE3-15-e70940-s003.xlsx]

## Sheet: Table S1
Table S1: Overview of sampled individuals with geographic coordinates.
ID individual tree	longitude	latitude	species	tax ID	organism common name	collection date (year)
Larix_cajanderi_EDT021	150.734995	59.91594968	Larix cajanderi	501393	Cajander larch	2016
Larix_cajanderi_EDT031	168.2542	67.3618	Larix cajanderi	501393	Cajander larch	2016
Larix_cajanderi_EDT032	168.2366	67.366	Larix cajanderi	501393	Cajander larch	2016
Larix_cajanderi_EDT033	168.2948	67.3664	Larix cajanderi	501393	Cajander larch	2016
Larix_cajanderi_EDT034	168.31	67.3736	Larix cajanderi	501393	Cajander larch	2016
Larix_cajanderi_EDT035	168.1885	67.35	Larix cajanderi	501393	Cajander larch	2016
Larix_cajanderi_EDT037	168.2157	67.3538	Larix cajanderi	501393	Cajander larch	2016
Larix_cajanderi_EDT042	166.3368	65.9585	Larix cajanderi	501393	Cajander larch	2016
Larix_cajanderi_EDT053	168.2013	67.3452	Larix cajanderi	501393	Cajander larch	2016
Larix_cajanderi_EDT058	168.2009	67.35	Larix cajanderi	501393	Cajander larch	2016
Larix_cajanderi_EDT076	168.2542	67.3618	Larix cajanderi	501393	Cajander larch	2016
Larix_cajanderi_EDT080	168.2542	67.3618	Larix cajanderi	501393	Cajander larch	2016
Larix_cajanderi_EDT087	168.2366	67.366	Larix cajanderi	501393	Cajander larch	2016
Larix_cajanderi_EDT089	168.2366	67.366	Larix cajanderi	501393	Cajander larch	2016
Larix_cajanderi_EDT091	168.2366	67.366	Larix cajanderi	501393	Cajander larch	2016
Larix_cajanderi_EDT108	168.2948	67.3664	Larix cajanderi	501393	Cajander larch	2016
Larix_cajanderi_EDT109	168.2948	67.3664	Larix cajanderi	501393	Cajander larch	2016
Larix_cajanderi_EDT110	168.2948	67.3664	Larix cajanderi	501393	Cajander larch	2016
Larix_cajanderi_EDT122	168.31	67.3736	Larix cajanderi	501393	Cajander larch	2016
Larix_cajanderi_EDT123	168.31	67.3736	Larix cajanderi	501393	Cajander larch	2016
Larix_cajanderi_EDT124	168.3122	67.3769	Larix cajanderi	501393	Cajander larch	2016
Larix_cajanderi_EDT131	168.3122	67.3769	Larix cajanderi	501393	Cajander larch	2016
Larix_cajanderi_EDT133	168.1885	67.35	Larix cajanderi	501393	Cajander larch	2016
Larix_cajanderi_EDT135	168.1885	67.35	Larix cajanderi	501393	Cajander larch	2016
Larix_cajanderi_EDT139	168.1885	67.35	Larix cajanderi	501393	Cajander larch	2016
Larix_cajanderi_EDT142	168.1842	67.3456	Larix cajanderi	501393	Cajander larch	2016
Larix_cajanderi_EDT143	168.1842	67.3456	Larix cajanderi	501393	Cajander larch	2016
Larix_cajanderi_EDT148	168.1842	67.3456	Larix cajanderi	501393	Cajander larch	2016
Larix_cajanderi_EDT149	168.1842	67.3456	Larix cajanderi	501393	Cajander larch	2016
Larix_cajanderi_EDT150	168.1802	67.3449	Larix cajanderi	501393	Cajander larch	2016
Larix_cajanderi_EDT152	168.1802	67.3449	Larix cajanderi	501393	Cajander larch	2016
Larix_cajanderi_EDT154	168.1802	67.3449	Larix cajanderi	501393	Cajander larch	2016
Larix_cajanderi_EDT155	168.1802	67.3449	Larix cajanderi	501393	Cajander larch	2016
Larix_cajanderi_EDT156	168.2013	67.3452	Larix cajanderi	501393	Cajander larch	2016
Larix_cajanderi_EDT157	168.2157	67.3538	Larix cajanderi	501393	Cajander larch	2016
Larix_cajanderi_EDT162	168.2157	67.3538	Larix cajanderi	501393	Cajander larch	2016
Larix_cajanderi_EDT171	168.2013	67.3452	Larix cajanderi	501393	Cajander larch	2016
Larix_cajanderi_EDT176	168.2009	67.35	Larix cajanderi	501393	Cajander larch	2016
Larix_cajanderi_EDT179	168.2009	67.35	Larix cajanderi	501393	Cajander larch	2016
Larix_cajanderi_EDT184	168.2009	67.35	Larix cajanderi	501393	Cajander larch	2016
Larix_cajanderi_EDT185	168.2264	67.3531	Larix cajanderi	501393	Cajander larch	2016
Larix_cajanderi_EDT186	168.2264	67.3531	Larix cajanderi	501393	Cajander larch	2016
Larix_cajanderi_EDT192	168.2264	67.3531	Larix cajanderi	501393	Cajander larch	2016
Larix_cajanderi_EDT209	163.3981	66.9874	Larix cajanderi	501393	Cajander larch	2016
Larix_cajanderi_EDT216	163.4021	66.9715	Larix cajanderi	501393	Cajander larch	2016
Larix_cajanderi_EDT225	168.3122	67.3769	Larix cajanderi	501393	Cajander larch	2016
Larix_cajanderi_EDT665	139.2688	63.13260556	Larix cajanderi	501393	Cajander larch	2017
Larix_cajanderi_EDT666	135.832784	65.3278752	Larix cajanderi	501393	Cajander larch	2017
Larix_cajanderi_EDT670	139.0621273	63.11204364	Larix cajanderi	501393	Cajander larch	2017
Larix_cajanderi_EDT686	135.82394	65.26195467	Larix cajanderi	501393	Cajander larch	2017
Larix_cajanderi_EDT712	134.7808815	67.57794815	Larix cajanderi	501393	Cajander larch	2017
Larix_cajanderi_EDT721	134.7808815	67.57794815	Larix cajanderi	501393	Cajander larch	2017
Larix_cajanderi_ESH068	141.07455	63.32516	Larix cajanderi	501393	Cajander larch	2021
Larix_cajanderi_ESH069	140.412509	63.430107	Larix cajanderi	501393	Cajander larch	2021
Larix_cajanderi_ESH074	133.750727	62.384468	Larix cajanderi	501393	Cajander larch	2021
Larix_cajanderi_ESH089	168.34662	67.39273	Larix cajanderi	501393	Cajander larch	2018
Larix_cajanderi_ESH091	168.34662	67.39273	Larix cajanderi	501393	Cajander larch	2018
Larix_cajanderi_ESH092	168.34662	67.39273	Larix cajanderi	501393	Cajander larch	2018
Larix_cajanderi_ESH095	168.34702	67.39691	Larix cajanderi	501393	Cajander larch	2018
Larix_cajanderi_ESH096	168.34702	67.39691	Larix cajanderi	501393	Cajander larch	2018
Larix_cajanderi_ESH097	168.351225	67.397489	Larix cajanderi	501393	Cajander larch	2018
Larix_cajanderi_ESH098	168.351225	67.397489	Larix cajanderi	501393	Cajander larch	2018
Larix_cajanderi_ESH099	168.351225	67.397489	Larix cajanderi	501393	Cajander larch	2018
Larix_cajanderi_ESH101	168.387511	67.4196515	Larix cajanderi	501393	Cajander larch	2018
Larix_cajanderi_ESH102	168.387511	67.4196515	Larix cajanderi	501393	Cajander larch	2018
Larix_cajanderi_ESH104	168.387511	67.4196515	Larix cajanderi	501393	Cajander larch	2018
Larix_cajanderi_ESH106	168.402874	67.414969	Larix cajanderi	501393	Cajander larch	2018
Larix_cajanderi_ESH107	168.402874	67.414969	Larix cajanderi	501393	Cajander larch	2018
Larix_cajanderi_ESH108	168.402874	67.414969	Larix cajanderi	501393	Cajander larch	2018
Larix_cajanderi_ESH109	168.371965	67.403274	Larix cajanderi	501393	Cajander larch	2018
Larix_cajanderi_ESH110	168.371965	67.403274	Larix cajanderi	501393	Cajander larch	2018
Larix_cajanderi_ESH113	168.371965	67.403274	Larix cajanderi	501393	Cajander larch	2018
Larix_cajanderi_ESH114	168.375284	67.402135	Larix cajanderi	501393	Cajander larch	2018
Larix_cajanderi_ESH115	168.375284	67.402135	Larix cajanderi	501393	Cajander larch	2018
Larix_cajanderi_ESH118	168.379683	67.400725	Larix cajanderi	501393	Cajander larch	2018
Larix_cajanderi_ESH120	168.379683	67.400725	Larix cajanderi	501393	Cajander larch	2018
Larix_cajanderi_ESH121	168.379683	67.400725	Larix cajanderi	501393	Cajander larch	2018
Larix_cajanderi_ESH122	168.3662	67.402371	Larix cajanderi	501393	Cajander larch	2018
Larix_cajanderi_ESH125	168.3662	67.402371	Larix cajanderi	501393	Cajander larch	2018
Larix_cajanderi_ESH127	168.378078	67.402142	Larix cajanderi	501393	Cajander larch	2018
Larix_cajanderi_ESH128	168.378078	67.402142	Larix cajanderi	501393	Cajander larch	2018
Larix_cajanderi_ESH129	168.378078	67.402142	Larix cajanderi	501393	Cajander larch	2018
Larix_cajanderi_ESH131	168.349106	67.395309	Larix cajanderi	501393	Cajander larch	2018
Larix_cajanderi_ESH132	168.349106	67.395309	Larix cajanderi	501393	Cajander larch	2018
Larix_cajanderi_ESH134	168.390047	67.426726	Larix cajanderi	501393	Cajander larch	2018
Larix_cajanderi_ESH139	168.328815	67.392129	Larix cajanderi	501393	Cajander larch	2018
Larix_cajanderi_ESH144	168.348006	67.401024	Larix cajanderi	501393	Cajander larch	2018
Larix_cajanderi_ESH146	168.348006	67.401024	Larix cajanderi	501393	Cajander larch	2018
Larix_cajanderi_ESH147	168.426362	67.370964	Larix cajanderi	501393	Cajander larch	2018
Larix_cajanderi_ESH149	168.426362	67.370964	Larix cajanderi	501393	Cajander larch	2018
Larix_cajanderi_ESH150	168.426362	67.370964	Larix cajanderi	501393	Cajander larch	2018
Larix_cajanderi_ESH154	168.42381	67.367027	Larix cajanderi	501393	Cajander larch	2018
Larix_cajanderi_ESH155	168.354297	67.396089	Larix cajanderi	501393	Cajander larch	2018
Larix_cajanderi_ESH156	168.354297	67.396089	Larix cajanderi	501393	Cajander larch	2018
Larix_cajanderi_ESH157	168.354297	67.396089	Larix cajanderi	501393	Cajander larch	2018
Larix_cajanderi_ESH159	168.35905	67.393408	Larix cajanderi	501393	Cajander larch	2018
Larix_cajanderi_ESH162	168.35905	67.393408	Larix cajanderi	501393	Cajander larch	2018
Larix_cajanderi_ESH163	168.35905	67.393408	Larix cajanderi	501393	Cajander larch	2018
Larix_cajanderi_ESH164	168.34662	67.39273	Larix cajanderi	501393	Cajander larch	2018
Larix_cajanderi_ESH165	168.34702	67.39691	Larix cajanderi	501393	Cajander larch	2018
Larix_cajanderi_ESH166	168.34702	67.39691	Larix cajanderi	501393	Cajander larch	2018
Larix_cajanderi_ESH168	168.387511	67.4196515	Larix cajanderi	501393	Cajander larch	2018
Larix_cajanderi_ESH169	168.402874	67.414969	Larix cajanderi	501393	Cajander larch	2018
Larix_cajanderi_ESH170	168.371965	67.403274	Larix cajanderi	501393	Cajander larch	2018
Larix_cajanderi_ESH172	168.375284	67.402135	Larix cajanderi	501393	Cajander larch	2018
Larix_cajanderi_ESH173	168.379683	67.400725	Larix cajanderi	501393	Cajander larch	2018
Larix_cajanderi_ESH174	168.3662	67.402371	Larix cajanderi	501393	Cajander larch	2018
Larix_cajanderi_ESH175	168.3662	67.402371	Larix cajanderi	501393	Cajander larch	2018
Larix_cajanderi_ESH180	168.390047	67.426726	Larix cajanderi	501393	Cajander larch	2018
Larix_cajanderi_ESH185	168.328815	67.392129	Larix cajanderi	501393	Cajander larch	2018
Larix_cajanderi_ESH186	168.348006	67.401024	Larix cajanderi	501393	Cajander larch	2018
Larix_cajanderi_ESH189	168.42381	67.367027	Larix cajanderi	501393	Cajander larch	2018
Larix_cajanderi_ESH193	168.2542	67.3618	Larix cajanderi	501393	Cajander larch	2016
Larix_cajanderi_ESH195	168.3122	67.3769	Larix cajanderi	501393	Cajander larch	2016
Larix_cajanderi_ESH198	168.2264	67.3531	Larix cajanderi	501393	Cajander larch	2016
Larix_cajanderi_ESH199	168.351225	67.397489	Larix cajanderi	501393	Cajander larch	2018
Larix_cajanderi_ESH200	168.375284	67.402135	Larix cajanderi	501393	Cajander larch	2018
Larix_cajanderi_ESH201	168.378078	67.402142	Larix cajanderi	501393	Cajander larch	2018
Larix_cajanderi_ESH202	168.349106	67.395309	Larix cajanderi	501393	Cajander larch	2018
Larix_cajanderi_ESH204	168.390047	67.426726	Larix cajanderi	501393	Cajander larch	2018
Larix_cajanderi_ESH206	168.328815	67.392129	Larix cajanderi	501393	Cajander larch	2018
Larix_cajanderi_ESH209	168.35905	67.393408	Larix cajanderi	501393	Cajander larch	2018
Larix_cajanderi_ESH210	168.348006	67.401024	Larix cajanderi	501393	Cajander larch	2018
Larix_cajanderi_ESH211	168.426362	67.370964	Larix cajanderi	501393	Cajander larch	2018
Larix_cajanderi_ESH215	168.31	67.3736	Larix cajanderi	501393	Cajander larch	2016
Larix_cajanderi_ESH216	168.2157	67.3538	Larix cajanderi	501393	Cajander larch	2016
Larix_cajanderi_ESH217	168.2013	67.3452	Larix cajanderi	501393	Cajander larch	2016
Larix_cajanderi_ESH218	168.349106	67.395309	Larix cajanderi	501393	Cajander larch	2018
Larix_cajanderi_ESH219	168.390047	67.426726	Larix cajanderi	501393	Cajander larch	2018
Larix_cajanderi_ESH221	140.40282	63.44253	Larix cajanderi	501393	Cajander larch	2021
Larix_cajanderi_ESH222	140.40688	63.43858	Larix cajanderi	501393	Cajander larch	2021
Larix_cajanderi_ESH223	141.07071	63.34379	Larix cajanderi	501393	Cajander larch	2021
Larix_cajanderi_ESH224	140.55406	63.39854	Larix cajanderi	501393	Cajander larch	2021
Larix_cajanderi_ESH225	140.55357	63.40056	Larix cajanderi	501393	Cajander larch	2021
Larix_cajanderi_ESH226	142.962381	63.232626	Larix cajanderi	501393	Cajander larch	2021
Larix_cajanderi_ESH227	142.963774	63.230378	Larix cajanderi	501393	Cajander larch	2021
Larix_cajanderi_ESH228	139.540937	63.210719	Larix cajanderi	501393	Cajander larch	2021
Larix_cajanderi_ESH229	140.588331	63.425647	Larix cajanderi	501393	Cajander larch	2021
Larix_cajanderi_ESH230	132.372643	62.083241	Larix cajanderi	501393	Cajander larch	2021
Larix_cajanderi_ESH231	132.370772	62.08595	Larix cajanderi	501393	Cajander larch	2021
Larix_cajanderi_ESH233	132.370561	62.087193	Larix cajanderi	501393	Cajander larch	2021
Larix_cajanderi_ESH234	132.391202	62.044236	Larix cajanderi	501393	Cajander larch	2021
Larix_cajanderi_ESH235	132.389098	62.045558	Larix cajanderi	501393	Cajander larch	2021
Larix_cajanderi_ESH236	132.396302	62.040546	Larix cajanderi	501393	Cajander larch	2021
Larix_cajanderi_ESH237	130.911195	62.172203	Larix cajanderi	501393	Cajander larch	2021
Larix_cajanderi_ESH238	130.903851	62.169607	Larix cajanderi	501393	Cajander larch	2021
Larix_cajanderi_ESH239	130.377589	62.287013	Larix cajanderi	501393	Cajander larch	2021
Larix_cajanderi_ESH241	130.874837	62.13009	Larix cajanderi	501393	Cajander larch	2021
Larix_cajanderi_ESH242	130.873521	62.133528	Larix cajanderi	501393	Cajander larch	2021
Larix_cajanderi_ESH243	130.151416	62.353399	Larix cajanderi	501393	Cajander larch	2021
Larix_cajanderi_ESH245	130.653568	62.148415	Larix cajanderi	501393	Cajander larch	2021
Larix_cajanderi_ESH246	130.659589	62.156934	Larix cajanderi	501393	Cajander larch	2021
Larix_cajanderi_ESH247	130.48492	61.78444	Larix cajanderi	501393	Cajander larch	2021
Larix_cajanderi_ESH249	130.49998	61.77975	Larix cajanderi	501393	Cajander larch	2021
Larix_cajanderi_ESH250	130.530715	61.745655	Larix cajanderi	501393	Cajander larch	2021
Larix_cajanderi_ESH252	130.528577	61.740083	Larix cajanderi	501393	Cajander larch	2021
Larix_cajanderi_ESH253	130.4848	61.89501	Larix cajanderi	501393	Cajander larch	2021
Larix_cajanderi_ESH254	130.488766	61.894779	Larix cajanderi	501393	Cajander larch	2021
Larix_cajanderi_ESH255	130.386747	61.769113	Larix cajanderi	501393	Cajander larch	2021
Larix_cajanderi_ESH257	130.83875	61.76639	Larix cajanderi	501393	Cajander larch	2021
Larix_cajanderi_ESH258	130.423401	61.899226	Larix cajanderi	501393	Cajander larch	2021
Larix_cajanderi_ESH260	130.47968	61.76387	Larix cajanderi	501393	Cajander larch	2021
Larix_cajanderi_ESH261	130.457716	61.766817	Larix cajanderi	501393	Cajander larch	2021
Larix_cajanderi_ESH263	168.42381	67.367027	Larix cajanderi	501393	Cajander larch	2018
Larix_cajanderi_ESH264	168.354297	67.396089	Larix cajanderi	501393	Cajander larch	2018
Larix_cajanderi_ESH266	130.37659	62.275634	Larix cajanderi	501393	Cajander larch	2021
Larix_cajanderi_ESH267	130.65177	62.148377	Larix cajanderi	501393	Cajander larch	2021
Larix_cajanderi_ESH274	130.49245	61.78305	Larix cajanderi	501393	Cajander larch	2021
Larix_cajanderi_ESH275	130.532625	61.745696	Larix cajanderi	501393	Cajander larch	2021
Larix_cajanderi_ESH277	130.500516	61.901329	Larix cajanderi	501393	Cajander larch	2021
Larix_cajanderi_ESH282	168.42381	67.367027	Larix cajanderi	501393	Cajander larch	2018
Larix_cajanderi_ESH283	168.328815	67.392129	Larix cajanderi	501393	Cajander larch	2018
Larix_cajanderi_ESK1153	161.02342	69.11836	Larix cajanderi	501393	Cajander larch	2012
Larix_cajanderi_ESK1259	161.448985	68.389936	Larix cajanderi	501393	Cajander larch	2012
Larix_cajanderi_ESK1469	132.658169	70.72644004	Larix cajanderi	501393	Cajander larch	2014
Larix_cajanderi_ESK1503	132.914259	70.526707	Larix cajanderi	501393	Cajander larch	2014
Larix_cajanderi_ESK2430	134.4623073	68.96677318	Larix cajanderi	501393	Cajander larch	2014
Larix_cajanderi_STE019	159.9239574	56.89999259	Larix cajanderi	501393	Cajander larch	2019
Larix_cajanderi_STE031	158.7432778	55.91360938	Larix cajanderi	501393	Cajander larch	2019
Larix_cajanderi_STE037	160.326043	55.908031	Larix cajanderi	501393	Cajander larch	2019
Larix_cajanderi_STE038	160.326043	55.908031	Larix cajanderi	501393	Cajander larch	2019
Larix_cajanderi_STE042	145.621185	63.824564	Larix cajanderi	501393	Cajander larch	2019
Larix_cajanderi_STE043	152.629399	59.969302	Larix cajanderi	501393	Cajander larch	2019
Larix_cajanderi_STE045	152.629399	59.969302	Larix cajanderi	501393	Cajander larch	2019
Larix_cajanderi_STE050	124.843305	56.224434	Larix cajanderi	501393	Cajander larch	2018
Larix_cajanderi_STE051	133.504326	70.812812	Larix cajanderi	501393	Cajander larch	2018
Larix_cajanderi_STE053	133.504326	70.812812	Larix cajanderi	501393	Cajander larch	2018
Larix_cajanderi_STE061	166.375447	68.097147	Larix cajanderi	501393	Cajander larch	2018
Larix_cajanderi_STE063	163.357622	68.46781	Larix cajanderi	501393	Cajander larch	2018
Larix_cajanderi_STE064	163.357622	68.46781	Larix cajanderi	501393	Cajander larch	2018
Larix_cajanderi_STE066	164.590932	68.403166	Larix cajanderi	501393	Cajander larch	2018
Larix_cajanderi_STE087	145.0756	68.397976	Larix cajanderi	501393	Cajander larch	2017
Larix_cajanderi_STE088	145.17899	68.402924	Larix cajanderi	501393	Cajander larch	2017
Larix_cajanderi_STE091	150.734995	59.91594968	Larix cajanderi	501393	Cajander larch	2016
Larix_cajanderi_STE106	145.621185	63.824564	Larix cajanderi	501393	Cajander larch	2019
Larix_cajanderi_STE120	124.843305	56.224434	Larix cajanderi	501393	Cajander larch	2018
Larix_gmelinii_EDT001	122.7136229	64.4968064	Larix gmelinii	123599	Dahurian larch	2016
Larix_gmelinii_EDT010	122.7136229	64.4968064	Larix gmelinii	123599	Dahurian larch	2016
Larix_gmelinii_EDT065	121.6890611	71.0428889	Larix gmelinii	123599	Dahurian larch	2016
Larix_gmelinii_EDT067	121.6890611	71.0428889	Larix gmelinii	123599	Dahurian larch	2016
Larix_gmelinii_EDT072	130.88583	56.06352	Larix gmelinii	123599	Dahurian larch	2013
Larix_gmelinii_EDT075	128.0123667	56.44688333	Larix gmelinii	123599	Dahurian larch	2013
Larix_gmelinii_EDT690	132.1714222	61.833675	Larix gmelinii	123599	Dahurian larch	2017
Larix_gmelinii_EDT697	132.1647778	61.84088333	Larix gmelinii	123599	Dahurian larch	2017
Larix_gmelinii_EDT704	135.7186285	67.707125	Larix gmelinii	123599	Dahurian larch	2017
Larix_gmelinii_EDT722	127.058475	71.972943	Larix gmelinii	123599	Dahurian larch	2017
Larix_gmelinii_EDT760	135.7431358	67.69552778	Larix gmelinii	123599	Dahurian larch	2017
Larix_gmelinii_ESK0026	102.06259	72.14365	Larix gmelinii	123599	Dahurian larch	2013
Larix_gmelinii_ESK0139	105.44804	72.40887	Larix gmelinii	123599	Dahurian larch	2013
Larix_gmelinii_ESK0154	105.44804	72.40887	Larix gmelinii	123599	Dahurian larch	2013
Larix_gmelinii_ESK0163	105.44804	72.40887	Larix gmelinii	123599	Dahurian larch	2013
Larix_gmelinii_ESK0288	105.44804	72.40887	Larix gmelinii	123599	Dahurian larch	2013
Larix_gmelinii_ESK0335	105.44804	72.40887	Larix gmelinii	123599	Dahurian larch	2013
Larix_gmelinii_ESK0598	102.8838547	71.83995766	Larix gmelinii	123599	Dahurian larch	2011
Larix_gmelinii_ESK0613	105.74576	72.54884	Larix gmelinii	123599	Dahurian larch	2013
Larix_gmelinii_ESK1966	105.44804	72.40887	Larix gmelinii	123599	Dahurian larch	2013
Larix_gmelinii_ESK2001	105.44804	72.40887	Larix gmelinii	123599	Dahurian larch	2013
Larix_gmelinii_ESK2068	105.44804	72.40887	Larix gmelinii	123599	Dahurian larch	2013
Larix_gmelinii_ESK2069	105.44804	72.40887	Larix gmelinii	123599	Dahurian larch	2013
Larix_gmelinii_ESK2078	105.44804	72.40887	Larix gmelinii	123599	Dahurian larch	2013
Larix_gmelinii_ESK2205	105.44804	72.40887	Larix gmelinii	123599	Dahurian larch	2013
Larix_gmelinii_ESK2270	105.44804	72.40887	Larix gmelinii	123599	Dahurian larch	2013
Larix_gmelinii_ESK2311	105.44804	72.40887	Larix gmelinii	123599	Dahurian larch	2013
Larix_gmelinii_ESK2327	105.44804	72.40887	Larix gmelinii	123599	Dahurian larch	2013
Larix_gmelinii_ESK2369	105.44804	72.40887	Larix gmelinii	123599	Dahurian larch	2013
Larix_gmelinii_ESK2386	105.44804	72.40887	Larix gmelinii	123599	Dahurian larch	2013
Larix_gmelinii_STE039	128.0886993	61.264558	Larix gmelinii	123599	Dahurian larch	2019
Larix_gmelinii_STE040	128.0886993	61.264558	Larix gmelinii	123599	Dahurian larch	2019
Larix_gmelinii_STE068	127.805796	62.179065	Larix gmelinii	123599	Dahurian larch	2018
Larix_gmelinii_STE070	122.501003	63.776636	Larix gmelinii	123599	Dahurian larch	2018
Larix_gmelinii_STE073	113.67341	62.70089	Larix gmelinii	123599	Dahurian larch	2018
Larix_gmelinii_STE074	112.958985	59.974919	Larix gmelinii	123599	Dahurian larch	2018
Larix_gmelinii_STE075	112.958985	59.974919	Larix gmelinii	123599	Dahurian larch	2018
Larix_gmelinii_STE078	117.984905	63.082914	Larix gmelinii	123599	Dahurian larch	2018
Larix_gmelinii_STE082	127.092825	71.967274	Larix gmelinii	123599	Dahurian larch	2018
Larix_gmelinii_STE083	127.092825	71.967274	Larix gmelinii	123599	Dahurian larch	2018
Larix_gmelinii_STE084	117.021599	62.215192	Larix gmelinii	123599	Dahurian larch	2018
Larix_gmelinii_STE089	114.29995	61.575058	Larix gmelinii	123599	Dahurian larch	2018
Larix_gmelinii_STE092	126.20347	72.28912	Larix gmelinii	123599	Dahurian larch	2018
Larix_gmelinii_STE097	111.9059461	68.51543165	Larix gmelinii	123599	Dahurian larch	2016
Larix_gmelinii_STE098	111.9059461	68.51543165	Larix gmelinii	123599	Dahurian larch	2016
Larix_gmelinii_STE099	112.8166039	68.4319543	Larix gmelinii	123599	Dahurian larch	2016
Larix_gmelinii_STE100	112.8166039	68.4319543	Larix gmelinii	123599	Dahurian larch	2016

## Sheet: Table S2
Table S2: WorldClim bioclimatic variables (Bio1–Bio19) and historical climate data (prec, minT, maxT) recorded at the sampling locations. Variance proportion of the first PCA component to account for population structure (pop).
ID individual tree	longitude	latitude	bio1	bio2	bio3	bio4	bio5	bio6	bio7	bio8	bio9	bio10	bio11	bio12	bio13	bio14	bio15	bio16	bio17	bio18	bio19	tmin1	tmin2	tmin3	tmin4	tmin5	tmin6	tmin7	tmin8	tmin9	tmin10	tmin11	tmin12	tmax1	tmax2	tmax3	tmax4	tmax5	tmax6	tmax7	tmax8	tmax9	tmax10	tmax11	tmax12	prec1	prec2	prec3	prec4
Larix_cajanderi_EDT021	150.734995	59.91594968	-40	55	15	11197	144	-212	356	100	-165	102	-177	452	69	7	58	198	33	177	45	-212	-198	-170	-95	-11	46	88	90	44	-52	-149	-191	-166	-144	-95	-24	45	107	141	144	98	-1	-105	-149	14	12	7	21
Larix_cajanderi_EDT031	168.2542	67.3618	-147	106	18	17125	170	-392	562	84	-181	84	-341	236	46	7	59	111	23	111	47	-390	-390	-358	-254	-89	16	45	13	-57	-201	-340	-392	-288	-290	-245	-136	1	139	170	128	43	-109	-244	-294	18	12	7	8
Larix_cajanderi_EDT032	168.2366	67.366	-148	106	18	17157	168	-393	561	84	-182	84	-343	240	47	8	57	114	24	114	47	-390	-391	-359	-255	-91	15	44	12	-58	-202	-341	-393	-289	-292	-246	-137	0	137	168	128	42	-110	-246	-296	18	12	8	8
Larix_cajanderi_EDT033	168.2948	67.3664	-145	106	18	17183	173	-390	563	87	-179	87	-339	230	45	7	58	108	22	108	45	-388	-389	-356	-252	-87	19	47	15	-54	-200	-339	-390	-286	-288	-243	-134	3	141	173	131	46	-107	-243	-292	17	11	7	8
Larix_cajanderi_EDT034	168.31	67.3736	-145	106	18	17186	173	-390	563	87	-179	87	-339	229	44	7	57	107	22	107	45	-388	-389	-357	-253	-87	19	47	15	-55	-200	-339	-390	-286	-288	-244	-135	3	141	173	131	45	-107	-243	-292	17	11	7	8
Larix_cajanderi_EDT035	168.1885	67.35	-148	106	18	17140	169	-392	561	84	-181	84	-342	240	47	8	57	114	24	114	47	-390	-391	-358	-254	-90	16	44	12	-58	-203	-340	-392	-289	-291	-245	-137	0	138	169	128	42	-110	-245	-295	18	12	8	8
Larix_cajanderi_EDT037	168.2157	67.3538	-147	106	18	17173	170	-392	562	85	-181	85	-342	238	46	8	59	112	24	112	47	-390	-390	-358	-254	-89	17	45	13	-57	-202	-340	-392	-289	-290	-245	-136	1	139	170	129	43	-109	-245	-295	18	12	8	8
Larix_cajanderi_EDT042	166.3368	65.9585	-144	102	19	16039	153	-376	529	71	-176	71	-328	325	54	13	48	141	39	141	65	-372	-375	-342	-247	-91	2	30	4	-60	-191	-321	-376	-278	-282	-236	-136	-3	123	153	117	39	-102	-230	-284	26	17	13	13
Larix_cajanderi_EDT053	168.2013	67.3452	-148	106	18	17066	168	-393	561	82	-182	82	-342	240	47	8	57	114	24	114	47	-390	-391	-358	-255	-91	14	43	11	-58	-203	-340	-393	-288	-291	-246	-138	0	137	168	126	41	-110	-245	-295	18	12	8	8
Larix_cajanderi_EDT058	168.2009	67.35	-148	106	18	17111	169	-392	561	83	-182	83	-342	240	47	8	57	114	24	114	47	-390	-391	-358	-255	-90	15	44	12	-57	-203	-340	-392	-289	-291	-245	-138	0	138	169	127	42	-110	-245	-294	18	12	8	8
Larix_cajanderi_EDT076	168.2542	67.3618	-147	106	18	17125	170	-392	562	84	-181	84	-341	236	46	7	59	111	23	111	47	-390	-390	-358	-254	-89	16	45	13	-57	-201	-340	-392	-288	-290	-245	-136	1	139	170	128	43	-109	-244	-294	18	12	7	8
Larix_cajanderi_EDT080	168.2542	67.3618	-147	106	18	17125	170	-392	562	84	-181	84	-341	236	46	7	59	111	23	111	47	-390	-390	-358	-254	-89	16	45	13	-57	-201	-340	-392	-288	-290	-245	-136	1	139	170	128	43	-109	-244	-294	18	12	7	8
Larix_cajanderi_EDT087	168.2366	67.366	-148	106	18	17157	168	-393	561	84	-182	84	-343	240	47	8	57	114	24	114	47	-390	-391	-359	-255	-91	15	44	12	-58	-202	-341	-393	-289	-292	-246	-137	0	137	168	128	42	-110	-246	-296	18	12	8	8
Larix_cajanderi_EDT089	168.2366	67.366	-148	106	18	17157	168	-393	561	84	-182	84	-343	240	47	8	57	114	24	114	47	-390	-391	-359	-255	-91	15	44	12	-58	-202	-341	-393	-289	-292	-246	-137	0	137	168	128	42	-110	-246	-296	18	12	8	8
Larix_cajanderi_EDT091	168.2366	67.366	-148	106	18	17157	168	-393	561	84	-182	84	-343	240	47	8	57	114	24	114	47	-390	-391	-359	-255	-91	15	44	12	-58	-202	-341	-393	-289	-292	-246	-137	0	137	168	128	42	-110	-246	-296	18	12	8	8
Larix_cajanderi_EDT108	168.2948	67.3664	-145	106	18	17183	173	-390	563	87	-179	87	-339	230	45	7	58	108	22	108	45	-388	-389	-356	-252	-87	19	47	15	-54	-200	-339	-390	-286	-288	-243	-134	3	141	173	131	46	-107	-243	-292	17	11	7	8
Larix_cajanderi_EDT109	168.2948	67.3664	-145	106	18	17183	173	-390	563	87	-179	87	-339	230	45	7	58	108	22	108	45	-388	-389	-356	-252	-87	19	47	15	-54	-200	-339	-390	-286	-288	-243	-134	3	141	173	131	46	-107	-243	-292	17	11	7	8
Larix_cajanderi_EDT110	168.2948	67.3664	-145	106	18	17183	173	-390	563	87	-179	87	-339	230	45	7	58	108	22	108	45	-388	-389	-356	-252	-87	19	47	15	-54	-200	-339	-390	-286	-288	-243	-134	3	141	173	131	46	-107	-243	-292	17	11	7	8
Larix_cajanderi_EDT122	168.31	67.3736	-145	106	18	17186	173	-390	563	87	-179	87	-339	229	44	7	57	107	22	107	45	-388	-389	-357	-253	-87	19	47	15	-55	-200	-339	-390	-286	-288	-244	-135	3	141	173	131	45	-107	-243	-292	17	11	7	8
Larix_cajanderi_EDT123	168.31	67.3736	-145	106	18	17186	173	-390	563	87	-179	87	-339	229	44	7	57	107	22	107	45	-388	-389	-357	-253	-87	19	47	15	-55	-200	-339	-390	-286	-288	-244	-135	3	141	173	131	45	-107	-243	-292	17	11	7	8
Larix_cajanderi_EDT124	168.3122	67.3769	-152	106	18	17061	164	-395	559	79	-186	79	-345	247	48	8	58	116	26	116	47	-393	-394	-362	-260	-95	11	39	8	-61	-207	-344	-395	-292	-294	-250	-143	-4	133	164	123	38	-114	-248	-297	18	12	8	9
Larix_cajanderi_EDT131	168.3122	67.3769	-152	106	18	17061	164	-395	559	79	-186	79	-345	247	48	8	58	116	26	116	47	-393	-394	-362	-260	-95	11	39	8	-61	-207	-344	-395	-292	-294	-250	-143	-4	133	164	123	38	-114	-248	-297	18	12	8	9
Larix_cajanderi_EDT133	168.1885	67.35	-148	106	18	17140	169	-392	561	84	-181	84	-342	240	47	8	57	114	24	114	47	-390	-391	-358	-254	-90	16	44	12	-58	-203	-340	-392	-289	-291	-245	-137	0	138	169	128	42	-110	-245	-295	18	12	8	8
Larix_cajanderi_EDT135	168.1885	67.35	-148	106	18	17140	169	-392	561	84	-181	84	-342	240	47	8	57	114	24	114	47	-390	-391	-358	-254	-90	16	44	12	-58	-203	-340	-392	-289	-291	-245	-137	0	138	169	128	42	-110	-245	-295	18	12	8	8
Larix_cajanderi_EDT139	168.1885	67.35	-148	106	18	17140	169	-392	561	84	-181	84	-342	240	47	8	57	114	24	114	47	-394	-396	-362	-260	-95	10	38	6	-63	-207	-344	-397	-293	-297	-250	-143	-5	132	163	121	36	-115	-249	-300	19	12	8	9
Larix_cajanderi_EDT142	168.1842	67.3456	-153	105	18	17076	163	-397	560	78	-186	78	-347	255	49	8	58	121	26	121	49	-394	-396	-362	-260	-95	10	38	6	-63	-207	-344	-397	-293	-297	-250	-143	-5	132	163	121	36	-115	-249	-300	19	12	8	9
Larix_cajanderi_EDT143	168.1842	67.3456	-153	105	18	17076	163	-397	560	78	-186	78	-347	255	49	8	58	121	26	121	49	-394	-396	-362	-260	-95	10	38	6	-63	-207	-344	-397	-293	-297	-250	-143	-5	132	163	121	36	-115	-249	-300	19	12	8	9
Larix_cajanderi_EDT148	168.1842	67.3456	-153	105	18	17076	163	-397	560	78	-186	78	-347	255	49	8	58	121	26	121	49	-394	-396	-362	-260	-95	10	38	6	-63	-207	-344	-397	-293	-297	-250	-143	-5	132	163	121	36	-115	-249	-300	19	12	8	9
Larix_cajanderi_EDT149	168.1842	67.3456	-153	105	18	17076	163	-397	560	78	-186	78	-347	255	49	8	58	121	26	121	49	-394	-396	-362	-260	-95	10	38	6	-63	-207	-344	-397	-293	-297	-250	-143	-5	132	163	121	36	-115	-249	-300	19	12	8	9
Larix_cajanderi_EDT150	168.1802	67.3449	-152	105	18	17094	164	-396	560	79	-185	79	-346	252	49	8	57	119	26	119	49	-393	-395	-361	-258	-94	11	40	7	-62	-206	-343	-396	-292	-296	-249	-142	-4	133	164	123	38	-114	-248	-298	19	12	8	9
Larix_cajanderi_EDT152	168.1802	67.3449	-152	105	18	17094	164	-396	560	79	-185	79	-346	252	49	8	57	119	26	119	49	-393	-395	-361	-258	-94	11	40	7	-62	-206	-343	-396	-292	-296	-249	-142	-4	133	164	123	38	-114	-248	-298	19	12	8	9
Larix_cajanderi_EDT154	168.1802	67.3449	-152	105	18	17094	164	-396	560	79	-185	79	-346	252	49	8	57	119	26	119	49	-393	-395	-361	-258	-94	11	40	7	-62	-206	-343	-396	-292	-296	-249	-142	-4	133	164	123	38	-114	-248	-298	19	12	8	9
Larix_cajanderi_EDT155	168.1802	67.3449	-152	105	18	17094	164	-396	560	79	-185	79	-346	252	49	8	57	119	26	119	49	-393	-395	-361	-258	-94	11	40	7	-62	-206	-343	-396	-292	-296	-249	-142	-4	133	164	123	38	-114	-248	-298	19	12	8	9
Larix_cajanderi_EDT156	168.2013	67.3452	-148	106	18	17066	168	-393	561	82	-182	82	-342	240	47	8	57	114	24	114	47	-390	-391	-358	-255	-91	14	43	11	-58	-203	-340	-393	-288	-291	-246	-138	0	137	168	126	41	-110	-245	-295	18	12	8	8
Larix_cajanderi_EDT157	168.2157	67.3538	-147	106	18	17173	170	-392	562	85	-181	85	-342	238	46	8	59	112	24	112	47	-390	-390	-358	-254	-89	17	45	13	-57	-202	-340	-392	-289	-290	-245	-136	1	139	170	129	43	-109	-245	-295	18	12	8	8
Larix_cajanderi_EDT162	168.2157	67.3538	-147	106	18	17173	170	-392	562	85	-181	85	-342	238	46	8	59	112	24	112	47	-390	-390	-358	-254	-89	17	45	13	-57	-202	-340	-392	-289	-290	-245	-136	1	139	170	129	43	-109	-245	-295	18	12	8	8
Larix_cajanderi_EDT171	168.2013	67.3452	-148	106	18	17066	168	-393	561	82	-182	82	-342	240	47	8	57	114	24	114	47	-390	-391	-358	-255	-91	14	43	11	-58	-203	-340	-393	-288	-291	-246	-138	0	137	168	126	41	-110	-245	-295	18	12	8	8
Larix_cajanderi_EDT176	168.2009	67.35	-148	106	18	17111	169	-392	561	83	-182	83	-342	240	47	8	57	114	24	114	47	-390	-391	-358	-255	-91	14	43	11	-58	-203	-340	-393	-288	-291	-246	-138	0	137	168	126	41	-110	-245	-295	18	12	8	8
Larix_cajanderi_EDT179	168.2009	67.35	-148	106	18	17111	169	-392	561	83	-182	83	-342	240	47	8	57	114	24	114	47	-390	-391	-358	-255	-91	14	43	11	-58	-203	-340	-393	-288	-291	-246	-138	0	137	168	126	41	-110	-245	-295	18	12	8	8
Larix_cajanderi_EDT184	168.2009	67.35	-148	106	18	17111	169	-392	561	83	-182	83	-342	240	47	8	57	114	24	114	47	-390	-391	-358	-255	-91	14	43	11	-58	-203	-340	-393	-288	-291	-246	-138	0	137	168	126	41	-110	-245	-295	18	12	8	8
Larix_cajanderi_EDT185	168.2264	67.3531	-146	106	18	17171	171	-391	562	86	-179	86	-340	234	45	7	58	110	23	110	46	-388	-389	-356	-253	-87	18	46	15	-55	-201	-339	-391	-287	-289	-243	-136	4	141	171	130	45	-108	-244	-294	18	11	7	8
Larix_cajanderi_EDT186	168.2264	67.3531	-146	106	18	17171	171	-391	562	86	-179	86	-340	234	45	7	58	110	23	110	46	-388	-389	-356	-253	-87	18	46	15	-55	-201	-339	-391	-287	-289	-243	-136	4	141	171	130	45	-108	-244	-294	18	11	7	8
Larix_cajanderi_EDT192	168.2264	67.3531	-146	106	18	17171	171	-391	562	86	-179	86	-340	234	45	7	58	110	23	110	46	-388	-389	-356	-253	-87	18	46	15	-55	-201	-339	-391	-287	-289	-243	-136	4	141	171	130	45	-108	-244	-294	18	11	7	8
Larix_cajanderi_EDT209	163.3981	66.9874	-124	102	19	15594	157	-357	514	79	-151	79	-310	208	35	6	51	91	20	91	40	-357	-355	-318	-221	-70	12	35	13	-36	-156	-289	-351	-266	-263	-209	-106	20	134	157	126	61	-66	-200	-263	16	10	7	6
Larix_cajanderi_EDT216	163.4021	66.9715	-120	102	19	15596	161	-353	514	83	-146	83	-306	202	34	6	53	88	20	88	38	-353	-352	-313	-217	-65	17	39	17	-32	-152	-284	-347	-262	-259	-203	-101	26	139	161	130	65	-63	-196	-259	15	9	7	6
Larix_cajanderi_EDT225	168.3122	67.3769	-152	106	18	17061	164	-395	559	79	-186	79	-345	247	48	8	58	116	26	116	47	-393	-394	-362	-260	-95	11	39	8	-61	-207	-344	-395	-292	-294	-250	-143	-4	133	164	123	38	-114	-248	-297	18	12	8	9
Larix_cajanderi_EDT665	139.2688	63.13260556	-169	116	17	20348	168	-486	654	82	-387	82	-430	431	96	7	83	245	22	245	24	-486	-462	-386	-238	-77	6	35	7	-56	-205	-388	-465	-413	-355	-217	-73	37	138	168	144	58	-108	-307	-396	7	7	8	20
Larix_cajanderi_EDT666	135.832784	65.3278752	-162	119	17	21852	199	-501	700	107	-395	107	-444	266	56	5	79	155	17	155	20	-501	-473	-386	-230	-57	32	58	23	-44	-202	-398	-478	-431	-369	-210	-55	66	171	199	165	68	-104	-318	-409	6	6	5	9
Larix_cajanderi_EDT670	139.0621273	63.11204364	-151	116	17	20292	184	-470	654	98	-369	98	-413	403	91	6	83	230	19	230	21	-470	-445	-367	-219	-59	21	51	24	-38	-187	-370	-449	-396	-337	-197	-54	56	154	184	161	75	-90	-289	-379	6	6	7	18
Larix_cajanderi_EDT686	135.82394	65.26195467	-164	119	17	21880	197	-503	700	106	-398	106	-446	272	57	6	81	158	18	158	20	-503	-476	-388	-231	-59	31	56	21	-46	-203	-400	-480	-433	-371	-212	-57	64	170	197	163	66	-106	-321	-411	6	6	6	9
Larix_cajanderi_EDT712	134.7808815	67.57794815	-155	118	16	21840	208	-487	695	116	-390	116	-433	209	40	6	69	113	20	113	23	-487	-462	-386	-236	-54	44	67	30	-34	-198	-390	-462	-422	-367	-211	-52	70	181	208	172	76	-99	-316	-396	7	7	6	7
Larix_cajanderi_EDT721	134.7808815	67.57794815	-155	118	16	21840	208	-487	695	116	-390	116	-433	209	40	6	69	113	20	113	23	-487	-462	-386	-236	-54	44	67	30	-34	-198	-390	-462	-422	-367	-211	-52	70	181	208	172	76	-99	-316	-396	7	7	6	7
Larix_cajanderi_ESH068	141.07455	63.32516	-167	122	18	20788	180	-487	667	90	-390	90	-432	344	76	7	79	193	21	193	24	-487	-466	-395	-245	-74	11	38	9	-53	-208	-392	-469	-412	-356	-220	-68	48	152	180	155	68	-104	-309	-399	7	7	7	15
Larix_cajanderi_ESH069	140.412509	63.430107	-173	120	18	20645	171	-492	663	83	-394	83	-437	381	85	7	81	216	22	216	24	-492	-470	-397	-249	-80	4	31	3	-60	-213	-396	-473	-417	-362	-225	-76	39	142	171	147	58	-112	-314	-404	7	7	8	17
Larix_cajanderi_ESH074	133.750727	62.384468	-107	119	16	22248	252	-469	721	162	-343	162	-403	293	56	6	68	151	21	151	26	-469	-429	-315	-146	3	85	114	80	6	-138	-347	-443	-392	-310	-138	10	127	225	252	216	118	-47	-259	-368	8	7	6	12
Larix_cajanderi_ESH089	168.34662	67.39273	-148	106	18	17129	168	-393	561	83	-183	83	-342	238	46	8	59	112	24	112	47	-391	-391	-360	-256	-91	15	43	12	-58	-203	-341	-393	-289	-291	-247	-138	0	137	168	128	42	-110	-245	-295	18	12	8	8
Larix_cajanderi_ESH091	168.34662	67.39273	-148	106	18	17129	168	-393	561	83	-183	83	-342	238	46	8	59	112	24	112	47	-391	-391	-360	-256	-91	15	43	12	-58	-203	-341	-393	-289	-291	-247	-138	0	137	168	128	42	-110	-245	-295	18	12	8	8
Larix_cajanderi_ESH092	168.34662	67.39273	-148	106	18	17129	168	-393	561	83	-183	83	-342	238	46	8	59	112	24	112	47	-391	-391	-360	-256	-91	15	43	12	-58	-203	-341	-393	-289	-291	-247	-138	0	137	168	128	42	-110	-245	-295	18	12	8	8
Larix_cajanderi_ESH095	168.34702	67.39691	-148	106	18	17129	168	-393	561	83	-183	83	-342	238	46	8	59	112	24	112	47	-391	-391	-360	-256	-91	15	43	12	-58	-203	-341	-393	-289	-291	-247	-138	0	137	168	128	42	-110	-245	-295	18	12	8	8
Larix_cajanderi_ESH096	168.34702	67.39691	-148	106	18	17129	168	-393	561	83	-183	83	-342	238	46	8	59	112	24	112	47	-391	-391	-360	-256	-91	15	43	12	-58	-203	-341	-393	-289	-291	-247	-138	0	137	168	128	42	-110	-245	-295	18	12	8	8
Larix_cajanderi_ESH097	168.351225	67.397489	-148	106	18	17115	169	-392	561	84	-182	84	-341	235	45	7	58	110	23	110	47	-390	-390	-359	-255	-90	15	44	12	-56	-203	-341	-392	-288	-290	-246	-137	0	138	169	128	43	-110	-245	-294	18	12	7	8
Larix_cajanderi_ESH098	168.351225	67.397489	-148	106	18	17115	169	-392	561	84	-182	84	-341	235	45	7	58	110	23	110	47	-390	-390	-359	-255	-90	15	44	12	-56	-203	-341	-392	-288	-290	-246	-137	0	138	169	128	43	-110	-245	-294	18	12	7	8
Larix_cajanderi_ESH099	168.351225	67.397489	-148	106	18	17115	169	-392	561	84	-182	84	-341	235	45	7	58	110	23	110	47	-390	-390	-359	-255	-90	15	44	12	-56	-203	-341	-392	-288	-290	-246	-137	0	138	169	128	43	-110	-245	-294	18	12	7	8
Larix_cajanderi_ESH101	168.387511	67.4196515	-153	106	18	17079	162	-397	559	78	-188	78	-346	249	48	8	59	118	26	118	47	-395	-396	-365	-262	-96	9	38	6	-63	-207	-345	-397	-293	-296	-252	-145	-6	131	162	122	36	-115	-249	-299	18	12	8	9
Larix_cajanderi_ESH102	168.387511	67.4196515	-153	106	18	17079	162	-397	559	78	-188	78	-346	249	48	8	59	118	26	118	47	-395	-396	-365	-262	-96	9	38	6	-63	-207	-345	-397	-293	-296	-252	-145	-6	131	162	122	36	-115	-249	-299	18	12	8	9
Larix_cajanderi_ESH104	168.387511	67.4196515	-153	106	18	17079	162	-397	559	78	-188	78	-346	249	48	8	59	118	26	118	47	-395	-396	-365	-262	-96	9	38	6	-63	-207	-345	-397	-293	-296	-252	-145	-6	131	162	122	36	-115	-249	-299	18	12	8	9
Larix_cajanderi_ESH106	168.402874	67.414969	-147	106	18	17164	170	-392	562	85	-181	85	-341	232	45	7	58	109	23	109	45	-390	-390	-358	-255	-89	17	45	13	-56	-202	-341	-392	-288	-289	-245	-137	1	139	170	129	44	-109	-245	-293	17	11	7	8
Larix_cajanderi_ESH107	168.402874	67.414969	-147	106	18	17164	170	-392	562	85	-181	85	-341	232	45	7	58	109	23	109	45	-390	-390	-358	-255	-89	17	45	13	-56	-202	-341	-392	-288	-289	-245	-137	1	139	170	129	44	-109	-245	-293	17	11	7	8
Larix_cajanderi_ESH108	168.402874	67.414969	-147	106	18	17164	170	-392	562	85	-181	85	-341	232	45	7	58	109	23	109	45	-390	-390	-358	-255	-89	17	45	13	-56	-202	-341	-392	-288	-289	-245	-137	1	139	170	129	44	-109	-245	-293	17	11	7	8
Larix_cajanderi_ESH109	168.371965	67.403274	-152	106	18	17067	164	-395	559	79	-186	79	-344	245	47	8	58	115	25	115	47	-393	-394	-363	-260	-95	11	39	8	-62	-207	-344	-395	-291	-294	-250	-142	-4	133	164	124	38	-114	-248	-297	18	12	8	9
Larix_cajanderi_ESH110	168.371965	67.403274	-152	106	18	17067	164	-395	559	79	-186	79	-344	245	47	8	58	115	25	115	47	-393	-394	-363	-260	-95	11	39	8	-62	-207	-344	-395	-291	-294	-250	-142	-4	133	164	124	38	-114	-248	-297	18	12	8	9
Larix_cajanderi_ESH113	168.371965	67.403274	-152	106	18	17067	164	-395	559	79	-186	79	-344	245	47	8	58	115	25	115	47	-393	-394	-363	-260	-95	11	39	8	-62	-207	-344	-395	-291	-294	-250	-142	-4	133	164	124	38	-114	-248	-297	18	12	8	9
Larix_cajanderi_ESH114	168.375284	67.402135	-149	106	18	17097	166	-393	559	82	-184	82	-343	238	46	8	59	112	24	112	47	-393	-394	-363	-260	-95	11	39	8	-62	-207	-344	-395	-291	-294	-250	-142	-4	133	164	124	38	-114	-248	-297	18	12	8	9
Larix_cajanderi_ESH115	168.375284	67.402135	-149	106	18	17097	166	-393	559	82	-184	82	-343	238	46	8	59	112	24	112	47	-393	-394	-363	-260	-95	11	39	8	-62	-207	-344	-395	-291	-294	-250	-142	-4	133	164	124	38	-114	-248	-297	18	12	8	9
Larix_cajanderi_ESH118	168.379683	67.400725	-149	106	18	17097	166	-393	559	82	-184	82	-343	238	46	8	59	112	24	112	47	-392	-392	-361	-257	-92	14	41	10	-59	-205	-342	-393	-290	-292	-248	-139	-1	136	166	126	41	-112	-246	-295	18	12	8	8
Larix_cajanderi_ESH120	168.379683	67.400725	-149	106	18	17097	166	-393	559	82	-184	82	-343	238	46	8	59	112	24	112	47	-392	-392	-361	-257	-92	14	41	10	-59	-205	-342	-393	-290	-292	-248	-139	-1	136	166	126	41	-112	-246	-295	18	12	8	8
Larix_cajanderi_ESH121	168.379683	67.400725	-149	106	18	17097	166	-393	559	82	-184	82	-343	238	46	8	59	112	24	112	47	-392	-392	-361	-257	-92	14	41	10	-59	-205	-342	-393	-290	-292	-248	-139	-1	136	166	126	41	-112	-246	-295	18	12	8	8
Larix_cajanderi_ESH122	168.3662	67.402371	-154	106	18	17041	162	-397	559	77	-188	77	-346	250	48	8	59	118	26	118	48	-395	-396	-364	-262	-97	9	37	5	-63	-208	-345	-397	-293	-296	-252	-145	-6	131	162	120	36	-116	-250	-299	18	12	8	9
Larix_cajanderi_ESH125	168.3662	67.402371	-154	106	18	17041	162	-397	559	77	-188	77	-346	250	48	8	59	118	26	118	48	-395	-396	-364	-262	-97	9	37	5	-63	-208	-345	-397	-293	-296	-252	-145	-6	131	162	120	36	-116	-250	-299	18	12	8	9
Larix_cajanderi_ESH127	168.378078	67.402142	-149	106	18	17097	166	-393	559	82	-184	82	-343	238	46	8	59	112	24	112	47	-392	-392	-361	-257	-92	14	41	10	-59	-205	-342	-393	-290	-292	-248	-139	-1	136	166	126	41	-112	-246	-295	18	12	8	8
Larix_cajanderi_ESH128	168.378078	67.402142	-149	106	18	17097	166	-393	559	82	-184	82	-343	238	46	8	59	112	24	112	47	-392	-392	-361	-257	-92	14	41	10	-59	-205	-342	-393	-290	-292	-248	-139	-1	136	166	126	41	-112	-246	-295	18	12	8	8
Larix_cajanderi_ESH129	168.378078	67.402142	-149	106	18	17097	166	-393	559	82	-184	82	-343	238	46	8	59	112	24	112	47	-392	-392	-361	-257	-92	14	41	10	-59	-205	-342	-393	-290	-292	-248	-139	-1	136	166	126	41	-112	-246	-295	18	12	8	8
Larix_cajanderi_ESH131	168.349106	67.395309	-148	106	18	17129	168	-393	561	83	-183	83	-342	238	46	8	59	112	24	112	47	-391	-391	-360	-256	-91	15	43	12	-58	-203	-341	-393	-289	-291	-247	-138	0	137	168	128	42	-110	-245	-295	18	12	8	8
Larix_cajanderi_ESH132	168.349106	67.395309	-148	106	18	17129	168	-393	561	83	-183	83	-342	238	46	8	59	112	24	112	47	-391	-391	-360	-256	-91	15	43	12	-58	-203	-341	-393	-289	-291	-247	-138	0	137	168	128	42	-110	-245	-295	18	12	8	8
Larix_cajanderi_ESH134	168.390047	67.426726	-158	106	19	16984	157	-400	557	72	-193	72	-350	262	50	9	58	123	29	123	50	-398	-400	-368	-266	-102	4	33	1	-68	-212	-348	-400	-297	-300	-256	-149	-11	125	157	116	31	-120	-252	-302	19	13	9	10
Larix_cajanderi_ESH139	168.328815	67.392129	-149	106	18	17083	167	-393	560	82	-183	82	-342	238	46	8	59	112	24	112	47	-391	-391	-359	-257	-91	14	42	11	-59	-204	-342	-393	-289	-291	-247	-140	0	137	167	126	41	-111	-246	-295	18	12	8	8
Larix_cajanderi_ESH144	168.348006	67.401024	-156	106	19	17003	158	-399	557	73	-191	73	-349	258	50	8	58	122	27	122	50	-397	-399	-366	-265	-99	5	34	2	-67	-210	-347	-399	-296	-299	-254	-148	-9	127	158	117	33	-118	-251	-301	19	13	8	10
Larix_cajanderi_ESH146	168.348006	67.401024	-156	106	19	17003	158	-399	557	73	-191	73	-349	258	50	8	58	122	27	122	50	-397	-399	-366	-265	-99	5	34	2	-67	-210	-347	-399	-296	-299	-254	-148	-9	127	158	117	33	-118	-251	-301	19	13	8	10
Larix_cajanderi_ESH147	168.426362	67.370964	-148	106	18	17104	168	-392	560	83	-182	83	-341	238	46	8	59	112	24	112	47	-391	-390	-359	-256	-91	15	43	12	-57	-203	-341	-392	-288	-290	-245	-139	0	137	168	128	43	-110	-245	-294	18	12	8	8
Larix_cajanderi_ESH149	168.426362	67.370964	-148	106	18	17104	168	-392	560	83	-182	83	-341	238	46	8	59	112	24	112	47	-391	-390	-359	-256	-91	15	43	12	-57	-203	-341	-392	-288	-290	-245	-139	0	137	168	128	43	-110	-245	-294	18	12	8	8
Larix_cajanderi_ESH150	168.426362	67.370964	-148	106	18	17104	168	-392	560	83	-182	83	-341	238	46	8	59	112	24	112	47	-391	-390	-359	-256	-91	15	43	12	-57	-203	-341	-392	-288	-290	-245	-139	0	137	168	128	43	-110	-245	-294	18	12	8	8
Larix_cajanderi_ESH154	168.42381	67.367027	-147	106	18	17133	170	-391	561	85	-181	85	-341	235	45	7	58	110	23	110	47	-390	-390	-358	-254	-89	16	45	14	-56	-201	-340	-391	-287	-289	-245	-136	2	139	170	129	44	-108	-244	-293	18	12	7	8
Larix_cajanderi_ESH155	168.354297	67.396089	-148	106	18	17115	169	-392	561	84	-182	84	-341	235	45	7	58	110	23	110	47	-390	-390	-359	-255	-90	15	44	12	-56	-203	-341	-392	-288	-290	-246	-137	0	138	169	128	43	-110	-245	-294	18	12	7	8
Larix_cajanderi_ESH156	168.354297	67.396089	-148	106	18	17115	169	-392	561	84	-182	84	-341	235	45	7	58	110	23	110	47	-390	-390	-359	-255	-90	15	44	12	-56	-203	-341	-392	-288	-290	-246	-137	0	138	169	128	43	-110	-245	-294	18	12	7	8
Larix_cajanderi_ESH157	168.354297	67.396089	-148	106	18	17115	169	-392	561	84	-182	84	-341	235	45	7	58	110	23	110	47	-390	-390	-359	-255	-90	15	44	12	-56	-203	-341	-392	-288	-290	-246	-137	0	138	169	128	43	-110	-245	-294	18	12	7	8
Larix_cajanderi_ESH159	168.35905	67.393408	-147	106	18	17131	169	-391	560	84	-181	84	-341	233	45	7	58	110	23	110	45	-390	-390	-358	-255	-89	16	44	13	-55	-202	-341	-391	-288	-290	-245	-137	1	139	169	129	44	-109	-245	-293	17	11	7	8
Larix_cajanderi_ESH162	168.35905	67.393408	-147	106	18	17131	169	-391	560	84	-181	84	-341	233	45	7	58	110	23	110	45	-390	-390	-358	-255	-89	16	44	13	-55	-202	-341	-391	-288	-290	-245	-137	1	139	169	129	44	-109	-245	-293	17	11	7	8
Larix_cajanderi_ESH163	168.35905	67.393408	-147	106	18	17131	169	-391	560	84	-181	84	-341	233	45	7	58	110	23	110	45	-390	-390	-358	-255	-89	16	44	13	-55	-202	-341	-391	-288	-290	-245	-137	1	139	169	129	44	-109	-245	-293	17	11	7	8
Larix_cajanderi_ESH164	168.34662	67.39273	-148	106	18	17129	168	-393	561	83	-183	83	-342	238	46	8	59	112	24	112	47	-391	-391	-360	-256	-91	15	43	12	-58	-203	-341	-393	-289	-291	-247	-138	0	137	168	128	42	-110	-245	-295	18	12	8	8
Larix_cajanderi_ESH165	168.34702	67.39691	-148	106	18	17129	168	-393	561	83	-183	83	-342	238	46	8	59	112	24	112	47	-391	-391	-360	-256	-91	15	43	12	-58	-203	-341	-393	-289	-291	-247	-138	0	137	168	128	42	-110	-245	-295	18	12	8	8
Larix_cajanderi_ESH166	168.34702	67.39691	-148	106	18	17129	168	-393	561	83	-183	83	-342	238	46	8	59	112	24	112	47	-391	-391	-360	-256	-91	15	43	12	-58	-203	-341	-393	-289	-291	-247	-138	0	137	168	128	42	-110	-245	-295	18	12	8	8
Larix_cajanderi_ESH168	168.387511	67.4196515	-153	106	18	17079	162	-397	559	78	-188	78	-346	249	48	8	59	118	26	118	47	-395	-396	-365	-262	-96	9	38	6	-63	-207	-345	-397	-293	-296	-252	-145	-6	131	162	122	36	-115	-249	-299	18	12	8	9
Larix_cajanderi_ESH169	168.402874	67.414969	-147	106	18	17164	170	-392	562	85	-181	85	-341	232	45	7	58	109	23	109	45	-390	-390	-358	-255	-89	17	45	13	-56	-202	-341	-392	-288	-289	-245	-137	1	139	170	129	44	-109	-245	-293	17	11	7	8
Larix_cajanderi_ESH170	168.371965	67.403274	-152	106	18	17067	164	-395	559	79	-186	79	-344	245	47	8	58	115	25	115	47	-393	-394	-363	-260	-95	11	39	8	-62	-207	-344	-395	-291	-294	-250	-142	-4	133	164	124	38	-114	-248	-297	18	12	8	9
Larix_cajanderi_ESH172	168.375284	67.402135	-149	106	18	17097	166	-393	559	82	-184	82	-343	238	46	8	59	112	24	112	47	-393	-394	-363	-260	-95	11	39	8	-62	-207	-344	-395	-291	-294	-250	-142	-4	133	164	124	38	-114	-248	-297	18	12	8	9
Larix_cajanderi_ESH173	168.379683	67.400725	-149	106	18	17097	166	-393	559	82	-184	82	-343	238	46	8	59	112	24	112	47	-392	-392	-361	-257	-92	14	41	10	-59	-205	-342	-393	-290	-292	-248	-139	-1	136	166	126	41	-112	-246	-295	18	12	8	8
Larix_cajanderi_ESH174	168.3662	67.402371	-154	106	18	17041	162	-397	559	77	-188	77	-346	250	48	8	59	118	26	118	48	-395	-396	-364	-262	-97	9	37	5	-63	-208	-345	-397	-293	-296	-252	-145	-6	131	162	120	36	-116	-250	-299	18	12	8	9
Larix_cajanderi_ESH175	168.3662	67.402371	-154	106	18	17041	162	-397	559	77	-188	77	-346	250	48	8	59	118	26	118	48	-395	-396	-364	-262	-97	9	37	5	-63	-208	-345	-397	-293	-296	-252	-145	-6	131	162	120	36	-116	-250	-299	18	12	8	9
Larix_cajanderi_ESH180	168.390047	67.426726	-158	106	19	16984	157	-400	557	72	-193	72	-350	262	50	9	58	123	29	123	50	-398	-400	-368	-266	-102	4	33	1	-68	-212	-348	-400	-297	-300	-256	-149	-11	125	157	116	31	-120	-252	-302	19	13	9	10
Larix_cajanderi_ESH185	168.328815	67.392129	-149	106	18	17083	167	-393	560	82	-183	82	-342	238	46	8	59	112	24	112	47	-391	-391	-359	-257	-91	14	42	11	-59	-204	-342	-393	-289	-291	-247	-140	0	137	167	126	41	-111	-246	-295	18	12	8	8
Larix_cajanderi_ESH186	168.348006	67.401024	-156	106	19	17003	158	-399	557	73	-191	73	-349	258	50	8	58	122	27	122	50	-397	-399	-366	-265	-99	5	34	2	-67	-210	-347	-399	-296	-299	-254	-148	-9	127	158	117	33	-118	-251	-301	19	13	8	10
Larix_cajanderi_ESH189	168.42381	67.367027	-147	106	18	17133	170	-391	561	85	-181	85	-341	235	45	7	58	110	23	110	47	-390	-390	-358	-254	-89	16	45	14	-56	-201	-340	-391	-287	-289	-245	-136	2	139	170	129	44	-108	-244	-293	18	12	7	8
Larix_cajanderi_ESH193	168.2542	67.3618	-147	106	18	17125	170	-392	562	84	-181	84	-341	236	46	7	59	111	23	111	47	-390	-390	-358	-254	-89	16	45	13	-57	-201	-340	-392	-288	-290	-245	-136	1	139	170	128	43	-109	-244	-294	18	12	7	8
Larix_cajanderi_ESH195	168.3122	67.3769	-152	106	18	17061	164	-395	559	79	-186	79	-345	247	48	8	58	116	26	116	47	-393	-394	-362	-260	-95	11	39	8	-61	-207	-344	-395	-292	-294	-250	-143	-4	133	164	123	38	-114	-248	-297	18	12	8	9
Larix_cajanderi_ESH198	168.2264	67.3531	-146	106	18	17171	171	-391	562	86	-179	86	-340	234	45	7	58	110	23	110	46	-388	-389	-356	-253	-87	18	46	15	-55	-201	-339	-391	-287	-289	-243	-136	4	141	171	130	45	-108	-244	-294	18	11	7	8
Larix_cajanderi_ESH199	168.351225	67.397489	-148	106	18	17115	169	-392	561	84	-182	84	-341	235	45	7	58	110	23	110	47	-390	-390	-359	-255	-90	15	44	12	-56	-203	-341	-392	-288	-290	-246	-137	0	138	169	128	43	-110	-245	-294	18	12	7	8
Larix_cajanderi_ESH200	168.375284	67.402135	-149	106	18	17097	166	-393	559	82	-184	82	-343	238	46	8	59	112	24	112	47	-393	-394	-363	-260	-95	11	39	8	-62	-207	-344	-395	-291	-294	-250	-142	-4	133	164	124	38	-114	-248	-297	18	12	8	9
Larix_cajanderi_ESH201	168.378078	67.402142	-149	106	18	17097	166	-393	559	82	-184	82	-343	238	46	8	59	112	24	112	47	-392	-392	-361	-257	-92	14	41	10	-59	-205	-342	-393	-290	-292	-248	-139	-1	136	166	126	41	-112	-246	-295	18	12	8	8
Larix_cajanderi_ESH202	168.349106	67.395309	-148	106	18	17129	168	-393	561	83	-183	83	-342	238	46	8	59	112	24	112	47	-391	-391	-360	-256	-91	15	43	12	-58	-203	-341	-393	-289	-291	-247	-138	0	137	168	128	42	-110	-245	-295	18	12	8	8
Larix_cajanderi_ESH204	168.390047	67.426726	-158	106	19	16984	157	-400	557	72	-193	72	-350	262	50	9	58	123	29	123	50	-398	-400	-368	-266	-102	4	33	1	-68	-212	-348	-400	-297	-300	-256	-149	-11	125	157	116	31	-120	-252	-302	19	13	9	10
Larix_cajanderi_ESH206	168.328815	67.392129	-149	106	18	17083	167	-393	560	82	-183	82	-342	238	46	8	59	112	24	112	47	-391	-391	-359	-257	-91	14	42	11	-59	-204	-342	-393	-289	-291	-247	-140	0	137	167	126	41	-111	-246	-295	18	12	8	8
Larix_cajanderi_ESH209	168.35905	67.393408	-147	106	18	17131	169	-391	560	84	-181	84	-341	233	45	7	58	110	23	110	45	-390	-390	-358	-255	-89	16	44	13	-55	-202	-341	-391	-288	-290	-245	-137	1	139	169	129	44	-109	-245	-293	17	11	7	8
Larix_cajanderi_ESH210	168.348006	67.401024	-156	106	19	17003	158	-399	557	73	-191	73	-349	258	50	8	58	122	27	122	50	-397	-399	-366	-265	-99	5	34	2	-67	-210	-347	-399	-296	-299	-254	-148	-9	127	158	117	33	-118	-251	-301	19	13	8	10
Larix_cajanderi_ESH211	168.426362	67.370964	-148	106	18	17104	168	-392	560	83	-182	83	-341	238	46	8	59	112	24	112	47	-391	-390	-359	-256	-91	15	43	12	-57	-203	-341	-392	-288	-290	-245	-139	0	137	168	128	43	-110	-245	-294	18	12	8	8
Larix_cajanderi_ESH215	168.31	67.3736	-145	106	18	17186	173	-390	563	87	-179	87	-339	229	44	7	57	107	22	107	45	-388	-389	-357	-253	-87	19	47	15	-55	-200	-339	-390	-286	-288	-244	-135	3	141	173	131	45	-107	-243	-292	17	11	7	8
Larix_cajanderi_ESH216	168.2157	67.3538	-147	106	18	17173	170	-392	562	85	-181	85	-342	238	46	8	59	112	24	112	47	-390	-390	-358	-254	-89	17	45	13	-57	-202	-340	-392	-289	-290	-245	-136	1	139	170	129	43	-109	-245	-295	18	12	8	8
Larix_cajanderi_ESH217	168.2013	67.3452	-148	106	18	17066	168	-393	561	82	-182	82	-342	240	47	8	57	114	24	114	47	-390	-391	-358	-255	-91	14	43	11	-58	-203	-340	-393	-288	-291	-246	-138	0	137	168	126	41	-110	-245	-295	18	12	8	8
Larix_cajanderi_ESH218	168.349106	67.395309	-148	106	18	17129	168	-393	561	83	-183	83	-342	238	46	8	59	112	24	112	47	-391	-391	-360	-256	-91	15	43	12	-58	-203	-341	-393	-289	-291	-247	-138	0	137	168	128	42	-110	-245	-295	18	12	8	8
Larix_cajanderi_ESH219	168.390047	67.426726	-158	106	19	16984	157	-400	557	72	-193	72	-350	262	50	9	58	123	29	123	50	-398	-400	-368	-266	-102	4	33	1	-68	-212	-348	-400	-297	-300	-256	-149	-11	125	157	116	31	-120	-252	-302	19	13	9	10
Larix_cajanderi_ESH221	140.40282	63.44253	-178	119	18	20622	165	-496	661	77	-400	77	-442	395	88	8	81	224	24	224	26	-496	-476	-403	-254	-86	0	26	-2	-65	-219	-401	-478	-422	-367	-231	-82	32	137	165	140	53	-118	-319	-409	8	8	8	18
Larix_cajanderi_ESH222	140.40688	63.43858	-176	120	18	20612	167	-494	661	79	-398	79	-440	389	87	7	81	221	22	221	24	-494	-474	-401	-252	-84	0	28	0	-63	-217	-399	-476	-420	-365	-229	-80	34	138	167	142	55	-116	-317	-407	7	7	8	18
Larix_cajanderi_ESH223	141.07071	63.34379	-177	122	18	20796	171	-496	667	81	-400	81	-442	364	81	8	79	205	24	205	26	-496	-476	-405	-255	-83	1	29	0	-63	-219	-402	-478	-421	-366	-230	-78	38	142	171	146	57	-116	-319	-409	8	8	8	16
Larix_cajanderi_ESH224	140.55406	63.39854	-184	120	18	20660	161	-502	663	72	-406	72	-448	401	89	8	80	227	25	227	27	-502	-482	-409	-259	-91	-6	21	-7	-71	-224	-407	-483	-427	-373	-237	-87	28	132	161	136	47	-123	-325	-414	8	8	9	18
Larix_cajanderi_ESH225	140.55357	63.40056	-177	120	18	20648	167	-495	662	79	-398	79	-441	385	86	8	79	218	24	218	26	-495	-475	-401	-253	-84	0	28	0	-63	-217	-401	-476	-420	-366	-229	-79	35	139	167	143	55	-115	-318	-407	8	8	8	17
Larix_cajanderi_ESH226	142.962381	63.232626	-166	133	18	22115	205	-502	707	108	-402	108	-447	237	52	6	73	129	21	129	24	-502	-484	-410	-252	-65	24	47	14	-50	-217	-408	-488	-422	-367	-223	-56	69	182	205	176	83	-103	-320	-417	8	7	6	8
Larix_cajanderi_ESH227	142.963774	63.230378	-166	133	18	22115	205	-502	707	108	-402	108	-447	237	52	6	73	129	21	129	24	-502	-484	-410	-252	-65	24	47	14	-50	-217	-408	-488	-422	-367	-223	-56	69	182	205	176	83	-103	-320	-417	8	7	6	8
Larix_cajanderi_ESH228	139.540937	63.210719	-183	116	17	20367	155	-500	655	69	-402	69	-444	451	100	7	82	256	24	256	26	-500	-477	-402	-254	-91	-8	20	-6	-71	-221	-403	-479	-426	-370	-234	-88	23	124	155	131	43	-124	-322	-410	7	8	9	22
Larix_cajanderi_ESH229	140.588331	63.425647	-169	121	18	20693	176	-488	664	87	-391	87	-433	363	81	7	80	206	21	206	24	-488	-467	-394	-245	-76	8	36	7	-55	-210	-393	-469	-413	-358	-221	-70	44	147	176	152	64	-107	-310	-400	7	7	7	16
Larix_cajanderi_ESH230	132.372643	62.083241	-106	119	16	22154	254	-466	720	162	-341	162	-400	283	51	6	67	144	22	144	27	-466	-427	-312	-142	2	85	116	80	4	-137	-347	-442	-389	-308	-139	9	128	225	254	214	115	-45	-257	-366	9	7	6	11
Larix_cajanderi_ESH231	132.370772	62.08595	-107	119	16	22147	253	-467	720	161	-342	161	-401	284	52	6	67	145	22	145	27	-467	-427	-313	-143	1	84	114	80	3	-137	-347	-444	-390	-309	-140	8	127	224	253	214	114	-45	-257	-367	9	7	6	11
Larix_cajanderi_ESH233	132.370561	62.087193	-107	119	16	22147	253	-467	720	161	-342	161	-401	284	52	6	67	145	22	145	27	-467	-427	-313	-143	1	84	114	80	3	-137	-347	-444	-390	-309	-140	8	127	224	253	214	114	-45	-257	-367	9	7	6	11
Larix_cajanderi_ESH234	132.391202	62.044236	-107	119	16	22108	253	-467	720	160	-341	160	-401	284	52	6	67	145	22	145	27	-467	-427	-312	-142	2	83	114	79	3	-137	-347	-442	-390	-308	-139	9	127	224	253	214	115	-46	-257	-366	9	7	6	11
Larix_cajanderi_ESH235	132.389098	62.045558	-107	119	16	22108	253	-467	720	160	-341	160	-401	284	52	6	67	145	22	145	27	-467	-427	-312	-142	2	83	114	79	3	-137	-347	-442	-390	-308	-139	9	127	224	253	214	115	-46	-257	-366	9	7	6	11
Larix_cajanderi_ESH236	132.396302	62.040546	-106	119	16	22154	254	-466	720	162	-341	162	-401	284	52	6	67	145	22	145	27	-466	-427	-311	-142	2	85	116	80	4	-136	-346	-443	-389	-308	-138	9	128	225	254	214	115	-44	-256	-366	9	7	6	11
Larix_cajanderi_ESH237	130.911195	62.172203	-107	118	16	21912	252	-460	712	159	-339	159	-397	264	45	6	63	132	22	132	27	-460	-423	-310	-144	-2	82	114	77	0	-139	-348	-438	-385	-308	-143	4	124	222	252	211	112	-46	-257	-362	9	7	6	10
Larix_cajanderi_ESH238	130.903851	62.169607	-107	118	16	21909	252	-460	712	159	-339	159	-397	265	45	6	63	132	22	132	27	-460	-423	-310	-144	-2	82	114	77	0	-139	-347	-439	-385	-308	-143	4	124	222	252	211	110	-46	-257	-363	9	7	6	10
Larix_cajanderi_ESH239	130.377589	62.287013	-104	117	16	21802	255	-454	709	162	-335	162	-392	252	42	6	60	123	22	123	27	-454	-418	-306	-142	0	84	117	79	1	-136	-344	-434	-380	-305	-141	6	126	224	255	213	112	-42	-254	-358	9	7	6	10
Larix_cajanderi_ESH241	130.874837	62.13009	-107	118	16	21880	252	-460	712	159	-338	159	-396	266	45	6	63	132	22	132	28	-460	-423	-309	-144	-2	82	114	77	0	-139	-346	-438	-384	-308	-143	4	124	222	252	211	112	-46	-256	-362	9	7	6	10
Larix_cajanderi_ESH242	130.873521	62.133528	-107	118	16	21881	252	-460	712	159	-339	159	-397	266	45	6	63	132	22	132	28	-460	-423	-309	-144	-1	81	114	77	0	-139	-348	-438	-385	-308	-143	4	124	221	252	210	110	-46	-257	-362	9	7	6	10
Larix_cajanderi_ESH243	130.151416	62.353399	-105	117	16	21787	254	-454	708	160	-335	160	-393	248	41	6	62	121	22	121	27	-454	-419	-306	-142	-1	83	116	77	0	-137	-345	-434	-381	-306	-142	5	125	223	254	211	111	-44	-255	-359	9	7	6	10
Larix_cajanderi_ESH245	130.653568	62.148415	-105	118	16	21838	254	-456	710	161	-335	161	-393	259	43	6	62	127	22	127	28	-456	-420	-306	-142	0	84	116	79	1	-136	-345	-435	-382	-305	-140	6	126	224	254	213	112	-43	-254	-359	9	7	6	10
Larix_cajanderi_ESH246	130.659589	62.156934	-105	118	16	21869	254	-457	711	161	-336	161	-394	258	43	6	63	127	22	127	27	-457	-420	-306	-141	0	84	116	79	2	-136	-345	-435	-382	-305	-141	7	126	224	254	213	114	-43	-254	-359	9	7	6	10
Larix_cajanderi_ESH247	130.48492	61.78444	-104	117	16	21638	251	-454	705	159	-333	159	-391	269	45	6	61	130	24	130	30	-454	-417	-304	-139	-1	81	114	79	0	-135	-342	-434	-378	-301	-140	6	125	220	251	211	112	-42	-251	-357	10	8	6	11
Larix_cajanderi_ESH249	130.49998	61.77975	-104	117	16	21631	251	-454	705	159	-333	159	-390	270	45	6	60	130	24	130	31	-454	-417	-304	-139	-1	81	114	79	0	-135	-342	-433	-378	-301	-140	6	125	221	251	211	111	-42	-251	-357	10	8	6	11
Larix_cajanderi_ESH250	130.530715	61.745655	-105	117	16	21650	251	-455	706	158	-334	158	-392	275	46	7	62	133	25	133	31	-455	-418	-305	-141	-1	80	113	78	0	-136	-343	-435	-379	-302	-141	4	124	220	251	210	110	-43	-251	-358	10	8	7	11
Larix_cajanderi_ESH252	130.528577	61.740083	-105	117	16	21622	250	-455	705	158	-334	158	-392	275	46	7	62	133	25	133	31	-455	-418	-305	-140	-2	80	113	78	0	-136	-342	-434	-379	-303	-140	5	124	219	250	210	111	-43	-250	-357	10	8	7	11
Larix_cajanderi_ESH253	130.4848	61.89501	-102	118	16	21689	255	-452	707	162	-332	162	-389	260	43	6	61	125	23	125	29	-452	-415	-303	-138	1	83	117	81	3	-133	-340	-432	-377	-300	-138	9	128	224	255	214	114	-40	-248	-355	10	7	6	10
Larix_cajanderi_ESH254	130.488766	61.894779	-102	118	16	21689	255	-452	707	162	-332	162	-389	260	43	6	61	125	23	125	29	-452	-415	-303	-138	1	83	117	81	3	-133	-340	-432	-377	-300	-138	9	128	224	255	214	114	-40	-248	-355	10	7	6	10
Larix_cajanderi_ESH255	130.386747	61.769113	-103	117	16	21617	253	-452	705	160	-332	160	-389	268	44	6	59	128	24	128	31	-452	-416	-303	-139	0	82	115	80	1	-134	-340	-432	-376	-301	-139	6	125	222	253	212	112	-41	-248	-355	10	8	6	11
Larix_cajanderi_ESH257	130.83875	61.76639	-102	118	16	21738	255	-454	709	162	-331	162	-390	267	45	6	62	131	23	131	29	-454	-416	-302	-137	2	85	117	81	4	-132	-340	-433	-377	-299	-136	9	129	225	255	214	115	-39	-248	-356	10	7	6	10
Larix_cajanderi_ESH258	130.423401	61.899226	-102	118	16	21677	255	-452	707	162	-331	162	-389	260	43	6	61	125	23	125	29	-452	-415	-303	-138	0	84	117	80	3	-133	-340	-432	-376	-300	-138	8	127	224	255	213	115	-40	-248	-355	10	7	6	10
Larix_cajanderi_ESH260	130.47968	61.76387	-105	117	16	21651	250	-455	705	158	-334	158	-392	273	45	7	61	131	25	131	31	-455	-418	-305	-141	-1	80	113	78	0	-136	-343	-435	-380	-302	-141	4	124	220	250	210	110	-43	-251	-358	10	8	7	11
Larix_cajanderi_ESH261	130.457716	61.766817	-104	117	16	21606	251	-453	704	159	-332	159	-390	271	45	7	60	130	25	130	31	-453	-417	-303	-139	-1	81	114	79	0	-135	-341	-433	-377	-302	-139	6	125	220	251	211	112	-42	-249	-356	10	8	7	11
Larix_cajanderi_ESH263	168.42381	67.367027	-147	106	18	17133	170	-391	561	85	-181	85	-341	235	45	7	58	110	23	110	47	-390	-390	-358	-254	-89	16	45	14	-56	-201	-340	-391	-287	-289	-245	-136	2	139	170	129	44	-108	-244	-293	18	12	7	8
Larix_cajanderi_ESH264	168.354297	67.396089	-148	106	18	17115	169	-392	561	84	-182	84	-341	235	45	7	58	110	23	110	47	-390	-390	-359	-255	-90	15	44	12	-56	-203	-341	-392	-288	-290	-246	-137	0	138	169	128	43	-110	-245	-294	18	12	7	8
Larix_cajanderi_ESH266	130.37659	62.275634	-104	117	16	21797	255	-454	709	161	-334	161	-392	252	42	6	60	123	22	123	27	-454	-418	-305	-141	0	84	117	79	2	-136	-345	-434	-380	-305	-141	6	126	223	255	212	114	-43	-254	-358	9	7	6	10
Larix_cajanderi_ESH267	130.65177	62.148377	-105	118	16	21838	254	-456	710	161	-335	161	-393	259	43	6	62	127	22	127	28	-456	-420	-306	-142	0	84	116	79	1	-136	-345	-435	-382	-305	-140	6	126	224	254	213	112	-43	-254	-359	9	7	6	10
Larix_cajanderi_ESH274	130.49245	61.78305	-104	117	16	21631	251	-454	705	159	-333	159	-390	270	45	6	60	130	24	130	31	-454	-417	-304	-139	-1	81	114	79	0	-135	-342	-433	-378	-301	-140	6	125	221	251	211	111	-42	-251	-357	10	8	6	11
Larix_cajanderi_ESH275	130.532625	61.745696	-105	117	16	21650	251	-455	706	158	-334	158	-392	275	46	7	62	133	25	133	31	-455	-418	-305	-141	-1	80	113	78	0	-136	-343	-435	-379	-302	-141	4	124	220	251	210	110	-43	-251	-358	10	8	7	11
Larix_cajanderi_ESH277	130.500516	61.901329	-102	118	16	21700	255	-452	707	162	-332	162	-389	260	43	6	61	125	23	125	29	-452	-415	-303	-138	0	84	117	81	3	-133	-341	-432	-377	-300	-138	8	127	224	255	214	114	-40	-249	-355	10	7	6	10
Larix_cajanderi_ESH282	168.42381	67.367027	-147	106	18	17133	170	-391	561	85	-181	85	-341	235	45	7	58	110	23	110	47	-390	-390	-358	-254	-89	16	45	14	-56	-201	-340	-391	-287	-289	-245	-136	2	139	170	129	44	-108	-244	-293	18	12	7	8
Larix_cajanderi_ESH283	168.328815	67.392129	-149	106	18	17083	167	-393	560	82	-183	82	-342	238	46	8	59	112	24	112	47	-391	-391	-359	-257	-91	14	42	11	-59	-204	-342	-393	-289	-291	-247	-140	0	137	167	126	41	-111	-246	-295	18	12	8	8
Larix_cajanderi_ESK1153	161.02342	69.11836	-128	102	20	14893	136	-357	493	45	-248	61	-309	143	26	4	57	66	14	63	24	-357	-357	-321	-227	-78	-4	13	-2	-38	-146	-279	-346	-267	-264	-208	-107	14	116	136	111	56	-57	-191	-259	9	6	4	4
Larix_cajanderi_ESK1259	161.448985	68.389936	-123	102	20	15312	148	-358	506	54	-244	72	-310	161	29	5	54	73	17	71	28	-358	-356	-316	-220	-69	7	25	6	-33	-145	-281	-348	-267	-263	-203	-100	24	129	148	120	62	-57	-193	-261	11	7	5	5
Larix_cajanderi_ESK1469	132.658169	70.72644004	-152	108	17	19606	183	-447	630	96	-365	96	-397	205	41	6	65	107	21	107	27	-447	-426	-368	-246	-74	27	50	18	-35	-187	-361	-422	-385	-344	-215	-75	40	151	183	149	62	-96	-291	-357	7	8	6	7
Larix_cajanderi_ESK1503	132.914259	70.526707	-152	109	17	19765	185	-450	635	97	-366	97	-400	206	40	6	65	107	21	107	27	-450	-429	-369	-246	-71	28	52	19	-34	-188	-362	-424	-387	-346	-213	-73	44	153	185	152	64	-95	-292	-358	7	8	6	7
Larix_cajanderi_ESK2430	134.4623073	68.96677318	-148	115	17	20940	204	-464	668	113	-279	113	-413	198	38	6	65	103	20	103	25	-464	-443	-375	-238	-57	42	65	29	-28	-188	-373	-440	-401	-352	-206	-55	65	175	204	169	78	-90	-300	-374	7	8	6	6
Larix_cajanderi_STE019	159.9239574	56.89999259	-60	79	21	10318	126	-244	370	30	-87	69	-190	734	95	37	29	248	118	234	155	-244	-231	-202	-125	-53	0	41	40	-2	-60	-148	-212	-164	-150	-111	-47	20	93	126	121	78	5	-81	-136	52	45	37	37
Larix_cajanderi_STE031	158.7432778	55.91360938	-45	71	21	9486	123	-215	338	41	-125	73	-164	772	98	37	31	272	119	257	157	-215	-205	-175	-105	-40	8	50	52	12	-42	-122	-181	-140	-130	-93	-36	24	87	123	123	85	18	-61	-111	51	44	37	38
Larix_cajanderi_STE037	160.326043	55.908031	-62	75	21	9809	118	-235	353	24	-88	63	-184	862	107	45	22	275	152	254	208	-235	-222	-193	-123	-59	-5	36	35	-7	-64	-148	-207	-159	-145	-109	-52	11	84	118	113	69	-1	-84	-135	71	65	54	45
Larix_cajanderi_STE038	160.326043	55.908031	-62	75	21	9809	118	-235	353	24	-88	63	-184	862	107	45	22	275	152	254	208	-235	-222	-193	-123	-59	-5	36	35	-7	-64	-148	-207	-159	-145	-109	-52	11	84	118	113	69	-1	-84	-135	71	65	54	45
Larix_cajanderi_STE042	145.621185	63.824564	-153	112	17	19520	177	-447	624	93	-277	93	-397	266	60	6	74	147	23	147	31	-447	-430	-371	-236	-70	19	46	18	-44	-195	-363	-433	-373	-330	-218	-76	42	151	177	152	66	-99	-285	-367	11	10	6	7
Larix_cajanderi_STE043	152.629399	59.969302	-61	71	17	12623	149	-261	410	91	-152	99	-219	424	58	13	44	170	52	154	66	-261	-248	-210	-122	-22	38	76	70	21	-77	-186	-238	-201	-178	-116	-35	46	119	149	144	91	-13	-128	-183	22	20	13	19
Larix_cajanderi_STE045	152.629399	59.969302	-61	71	17	12623	149	-261	410	91	-152	99	-219	424	58	13	44	170	52	154	66	-261	-248	-210	-122	-22	38	76	70	21	-77	-186	-238	-201	-178	-116	-35	46	119	149	144	91	-13	-128	-183	22	20	13	19
Larix_cajanderi_STE050	124.843305	56.224434	-73	109	18	16934	217	-363	580	137	-250	137	-297	569	126	8	85	335	31	335	31	-363	-326	-234	-107	-6	63	100	75	1	-119	-268	-349	-270	-207	-98	3	101	188	217	185	102	-18	-164	-260	10	8	13	31
Larix_cajanderi_STE051	133.504326	70.812812	-151	109	17	19371	181	-441	622	94	-361	94	-393	205	40	7	64	106	22	106	26	-441	-423	-368	-248	-74	24	48	17	-35	-185	-356	-417	-379	-340	-213	-75	41	149	181	149	63	-93	-285	-352	7	8	7	7
Larix_cajanderi_STE053	133.504326	70.812812	-151	109	17	19371	181	-441	622	94	-361	94	-393	205	40	7	64	106	22	106	26	-441	-423	-368	-248	-74	24	48	17	-35	-185	-356	-417	-379	-340	-213	-75	41	149	181	149	63	-93	-285	-352	7	8	7	7
Larix_cajanderi_STE061	166.375447	68.097147	-147	104	19	16115	148	-382	530	67	-181	67	-333	212	40	7	57	99	22	99	40	-380	-382	-351	-255	-95	0	24	0	-57	-188	-322	-378	-283	-286	-240	-138	-4	121	148	114	40	-98	-230	-284	16	10	7	7
Larix_cajanderi_STE063	163.357622	68.46781	-140	102	20	14729	125	-365	490	34	-171	50	-315	179	32	6	56	82	19	81	31	-363	-365	-333	-244	-94	-17	2	-12	-52	-164	-293	-354	-270	-272	-223	-126	-3	103	125	101	43	-75	-204	-264	12	8	6	6
Larix_cajanderi_STE064	163.357622	68.46781	-140	102	20	14729	125	-365	490	34	-171	50	-315	179	32	6	56	82	19	81	31	-363	-365	-333	-244	-94	-17	2	-12	-52	-164	-293	-354	-270	-272	-223	-126	-3	103	125	101	43	-75	-204	-264	12	8	6	6
Larix_cajanderi_STE066	164.590932	68.403166	-138	103	20	15149	138	-365	503	60	-171	60	-315	181	32	6	52	81	19	81	33	-363	-365	-334	-244	-91	-7	14	-3	-50	-167	-298	-356	-268	-271	-224	-127	0	114	138	110	47	-77	-207	-265	13	8	6	6
Larix_cajanderi_STE087	145.0756	68.397976	-134	103	17	18118	180	-405	585	99	-264	99	-357	228	45	6	64	115	22	115	32	-405	-395	-343	-234	-73	28	54	30	-20	-163	-321	-386	-329	-306	-212	-88	33	150	180	152	70	-78	-244	-316	12	9	6	7
Larix_cajanderi_STE088	145.17899	68.402924	-134	103	17	18096	180	-404	584	99	-264	99	-356	231	46	6	65	116	23	116	33	-404	-395	-342	-233	-73	28	54	30	-20	-163	-321	-386	-328	-306	-213	-89	32	150	180	152	70	-78	-243	-316	12	10	6	7
Larix_cajanderi_STE091	150.734995	59.91594968	-40	55	15	11197	144	-212	356	100	-165	102	-177	452	69	7	58	198	33	177	45	-212	-198	-170	-95	-11	46	88	90	44	-52	-149	-191	-166	-144	-95	-24	45	107	141	144	98	-1	-105	-149	14	12	7	21
Larix_cajanderi_STE106	145.621185	63.824564	-153	112	17	19520	177	-447	624	93	-277	93	-397	266	60	6	74	147	23	147	31	-447	-430	-371	-236	-70	19	46	18	-44	-195	-363	-433	-373	-330	-218	-76	42	151	177	152	66	-99	-285	-367	11	10	6	7
Larix_cajanderi_STE120	124.843305	56.224434	-73	109	18	16934	217	-363	580	137	-250	137	-297	569	126	8	85	335	31	335	31	-363	-326	-234	-107	-6	63	100	75	1	-119	-268	-349	-270	-207	-98	3	101	188	217	185	102	-18	-164	-260	10	8	13	31
Larix_gmelinii_EDT001	122.7136229	64.4968064	-105	98	15	19912	229	-422	651	145	-314	145	-363	281	49	8	55	125	27	125	33	-422	-379	-281	-155	-19	75	110	75	1	-127	-318	-400	-353	-293	-154	-25	85	194	229	189	91	-54	-246	-329	10	8	9	11
Larix_gmelinii_EDT010	122.7136229	64.4968064	-105	98	15	19912	229	-422	651	145	-314	145	-363	281	49	8	55	125	27	125	33	-422	-379	-281	-155	-19	75	110	75	1	-127	-318	-400	-353	-293	-154	-25	85	194	229	189	91	-54	-246	-329	10	8	9	11
Larix_gmelinii_EDT065	121.6890611	71.0428889	-143	86	14	18348	173	-428	601	70	-338	94	-371	250	35	10	44	100	33	94	37	-428	-388	-317	-217	-74	33	67	33	-28	-167	-344	-397	-361	-320	-211	-95	9	127	173	134	46	-98	-276	-327	10	11	12	13
Larix_gmelinii_EDT067	121.6890611	71.0428889	-143	86	14	18348	173	-428	601	70	-338	94	-371	250	35	10	44	100	33	94	37	-428	-388	-317	-217	-74	33	67	33	-28	-167	-344	-397	-361	-320	-211	-95	9	127	173	134	46	-98	-276	-327	10	11	12	13
Larix_gmelinii_EDT072	130.88583	56.06352	-110	118	18	19069	206	-439	645	123	-316	123	-364	521	101	8	75	275	28	275	31	-439	-405	-300	-146	-30	41	82	60	-18	-138	-314	-414	-336	-266	-145	-26	90	175	206	174	90	-38	-209	-322	10	8	10	33
Larix_gmelinii_EDT075	128.0123667	56.44688333	-82	114	18	17856	219	-392	611	136	-270	136	-320	585	118	9	76	311	33	311	36	-392	-350	-249	-114	-11	58	95	72	-1	-120	-285	-374	-293	-224	-107	0	108	191	219	187	104	-20	-181	-283	11	9	13	36
Larix_gmelinii_EDT690	132.1714222	61.833675	-102	119	16	22050	257	-461	718	165	-335	165	-395	280	50	6	65	141	22	141	28	-461	-422	-307	-137	5	87	119	84	7	-132	-341	-438	-383	-302	-134	13	130	227	257	218	119	-40	-251	-361	9	7	6	11
Larix_gmelinii_EDT697	132.1647778	61.84088333	-103	119	16	22054	256	-462	718	164	-336	164	-396	280	50	6	65	141	22	141	28	-462	-422	-306	-138	5	87	117	83	6	-133	-343	-438	-385	-303	-134	12	131	227	256	217	117	-42	-252	-362	9	7	6	11
Larix_gmelinii_EDT704	135.7186285	67.707125	-147	118	17	21246	208	-470	678	117	-376	117	-417	204	40	5	70	112	18	112	22	-470	-448	-375	-231	-51	44	67	32	-27	-187	-375	-447	-404	-351	-202	-47	73	181	208	175	83	-87	-299	-380	6	7	5	6
Larix_gmelinii_EDT722	127.058475	71.972943	-146	93	15	18530	173	-428	601	69	-345	92	-375	278	46	11	49	121	37	117	43	-428	-397	-336	-232	-78	28	58	26	-30	-173	-346	-399	-365	-327	-214	-91	17	132	173	138	52	-96	-279	-333	11	13	13	13
Larix_gmelinii_EDT760	135.7431358	67.69552778	-150	118	17	21246	205	-473	678	114	-379	114	-420	212	41	6	70	114	19	114	22	-473	-451	-378	-234	-54	41	64	29	-30	-190	-378	-450	-406	-354	-205	-50	70	178	205	172	80	-90	-302	-383	6	7	6	7
Larix_gmelinii_ESK0026	102.06259	72.14365	-135	91	16	16157	173	-382	555	71	-310	85	-320	278	39	12	44	114	37	111	40	-382	-365	-323	-238	-120	6	71	39	-27	-172	-309	-343	-293	-276	-217	-126	-29	92	173	132	43	-86	-225	-256	12	12	13	14
Larix_gmelinii_ESK0139	105.44804	72.40887	-133	91	16	15837	161	-381	542	79	-306	79	-319	251	39	10	49	107	33	107	34	-381	-360	-315	-230	-108	7	58	31	-27	-166	-305	-343	-294	-274	-207	-115	-20	95	161	127	43	-84	-222	-257	10	11	12	13
Larix_gmelinii_ESK0154	105.44804	72.40887	-133	91	16	15837	161	-381	542	79	-306	79	-319	251	39	10	49	107	33	107	34	-381	-360	-315	-230	-108	7	58	31	-27	-166	-305	-343	-294	-274	-207	-115	-20	95	161	127	43	-84	-222	-257	10	11	12	13
Larix_gmelinii_ESK0163	105.44804	72.40887	-133	91	16	15837	161	-381	542	79	-306	79	-319	251	39	10	49	107	33	107	34	-381	-360	-315	-230	-108	7	58	31	-27	-166	-305	-343	-294	-274	-207	-115	-20	95	161	127	43	-84	-222	-257	10	11	12	13
Larix_gmelinii_ESK0288	105.44804	72.40887	-133	91	16	15837	161	-381	542	79	-306	79	-319	251	39	10	49	107	33	107	34	-381	-360	-315	-230	-108	7	58	31	-27	-166	-305	-343	-294	-274	-207	-115	-20	95	161	127	43	-84	-222	-257	10	11	12	13
Larix_gmelinii_ESK0335	105.44804	72.40887	-133	91	16	15837	161	-381	542	79	-306	79	-319	251	39	10	49	107	33	107	34	-381	-360	-315	-230	-108	7	58	31	-27	-166	-305	-343	-294	-274	-207	-115	-20	95	161	127	43	-84	-222	-257	10	11	12	13
Larix_gmelinii_ESK0598	102.8838547	71.83995766	-134	93	16	16334	177	-385	562	74	-311	88	-322	275	40	11	47	114	35	112	37	-385	-367	-323	-237	-117	8	73	41	-26	-173	-312	-346	-295	-277	-216	-123	-25	95	177	135	46	-87	-226	-258	11	11	13	14
Larix_gmelinii_ESK0613	105.74576	72.54884	-133	90	16	15721	159	-379	538	77	-305	77	-318	250	39	10	49	107	33	107	34	-379	-359	-314	-230	-107	6	56	29	-27	-166	-304	-343	-293	-273	-208	-115	-21	93	159	124	43	-84	-221	-257	10	11	12	13
Larix_gmelinii_ESK1966	105.44804	72.40887	-133	91	16	15837	161	-381	542	79	-306	79	-319	251	39	10	49	107	33	107	34	-381	-360	-315	-230	-108	7	58	31	-27	-166	-305	-343	-294	-274	-207	-115	-20	95	161	127	43	-84	-222	-257	10	11	12	13
Larix_gmelinii_ESK2001	105.44804	72.40887	-133	91	16	15837	161	-381	542	79	-306	79	-319	251	39	10	49	107	33	107	34	-381	-360	-315	-230	-108	7	58	31	-27	-166	-305	-343	-294	-274	-207	-115	-20	95	161	127	43	-84	-222	-257	10	11	12	13
Larix_gmelinii_ESK2068	105.44804	72.40887	-133	91	16	15837	161	-381	542	79	-306	79	-319	251	39	10	49	107	33	107	34	-381	-360	-315	-230	-108	7	58	31	-27	-166	-305	-343	-294	-274	-207	-115	-20	95	161	127	43	-84	-222	-257	10	11	12	13
Larix_gmelinii_ESK2069	105.44804	72.40887	-133	91	16	15837	161	-381	542	79	-306	79	-319	251	39	10	49	107	33	107	34	-381	-360	-315	-230	-108	7	58	31	-27	-166	-305	-343	-294	-274	-207	-115	-20	95	161	127	43	-84	-222	-257	10	11	12	13
Larix_gmelinii_ESK2078	105.44804	72.40887	-133	91	16	15837	161	-381	542	79	-306	79	-319	251	39	10	49	107	33	107	34	-381	-360	-315	-230	-108	7	58	31	-27	-166	-305	-343	-294	-274	-207	-115	-20	95	161	127	43	-84	-222	-257	10	11	12	13
Larix_gmelinii_ESK2205	105.44804	72.40887	-133	91	16	15837	161	-381	542	79	-306	79	-319	251	39	10	49	107	33	107	34	-381	-360	-315	-230	-108	7	58	31	-27	-166	-305	-343	-294	-274	-207	-115	-20	95	161	127	43	-84	-222	-257	10	11	12	13
Larix_gmelinii_ESK2270	105.44804	72.40887	-133	91	16	15837	161	-381	542	79	-306	79	-319	251	39	10	49	107	33	107	34	-381	-360	-315	-230	-108	7	58	31	-27	-166	-305	-343	-294	-274	-207	-115	-20	95	161	127	43	-84	-222	-257	10	11	12	13
Larix_gmelinii_ESK2311	105.44804	72.40887	-133	91	16	15837	161	-381	542	79	-306	79	-319	251	39	10	49	107	33	107	34	-381	-360	-315	-230	-108	7	58	31	-27	-166	-305	-343	-294	-274	-207	-115	-20	95	161	127	43	-84	-222	-257	10	11	12	13
Larix_gmelinii_ESK2327	105.44804	72.40887	-133	91	16	15837	161	-381	542	79	-306	79	-319	251	39	10	49	107	33	107	34	-381	-360	-315	-230	-108	7	58	31	-27	-166	-305	-343	-294	-274	-207	-115	-20	95	161	127	43	-84	-222	-257	10	11	12	13
Larix_gmelinii_ESK2369	105.44804	72.40887	-133	91	16	15837	161	-381	542	79	-306	79	-319	251	39	10	49	107	33	107	34	-381	-360	-315	-230	-108	7	58	31	-27	-166	-305	-343	-294	-274	-207	-115	-20	95	161	127	43	-84	-222	-257	10	11	12	13
Larix_gmelinii_ESK2386	105.44804	72.40887	-133	91	16	15837	161	-381	542	79	-306	79	-319	251	39	10	49	107	33	107	34	-381	-360	-315	-230	-108	7	58	31	-27	-166	-305	-343	-294	-274	-207	-115	-20	95	161	127	43	-84	-222	-257	10	11	12	13
Larix_gmelinii_STE039	128.0886993	61.264558	-88	111	16	20354	251	-417	668	161	-199	161	-357	285	48	8	60	136	26	136	34	-417	-384	-279	-129	3	83	118	87	11	-115	-306	-396	-344	-279	-130	9	125	218	251	214	117	-28	-220	-320	12	8	8	10
Larix_gmelinii_STE040	128.0886993	61.264558	-88	111	16	20354	251	-417	668	161	-199	161	-357	285	48	8	60	136	26	136	34	-417	-384	-279	-129	3	83	118	87	11	-115	-306	-396	-344	-279	-130	9	125	218	251	214	117	-28	-220	-320	12	8	8	10
Larix_gmelinii_STE068	127.805796	62.179065	-110	109	16	20653	234	-439	673	144	-331	144	-381	295	51	8	62	145	27	145	32	-439	-405	-303	-154	-15	68	102	69	-7	-136	-331	-417	-370	-307	-156	-13	104	201	234	196	97	-51	-248	-344	11	8	8	11
Larix_gmelinii_STE070	122.501003	63.776636	-94	102	15	19811	239	-412	651	154	-303	154	-352	273	47	7	55	121	27	121	33	-412	-370	-273	-144	-10	82	116	82	7	-117	-306	-389	-342	-279	-138	-10	100	206	239	200	100	-41	-232	-318	11	7	9	11
Larix_gmelinii_STE073	113.67341	62.70089	-95	115	18	18314	225	-402	627	135	-293	135	-334	349	58	11	51	157	37	157	46	-402	-378	-286	-154	-27	58	93	61	-6	-119	-297	-376	-308	-257	-125	-15	85	190	225	184	91	-39	-202	-281	15	11	11	16
Larix_gmelinii_STE074	112.958985	59.974919	-66	119	20	16904	235	-358	593	146	-167	146	-290	437	66	14	44	179	49	179	70	-358	-343	-253	-122	-14	63	102	77	8	-88	-245	-331	-258	-211	-85	15	108	203	235	199	109	-11	-149	-236	23	16	14	19
Larix_gmelinii_STE075	112.958985	59.974919	-66	119	20	16904	235	-358	593	146	-167	146	-290	437	66	14	44	179	49	179	70	-358	-343	-253	-122	-14	63	102	77	8	-88	-245	-331	-258	-211	-85	15	108	203	235	199	109	-11	-149	-236	23	16	14	19
Larix_gmelinii_STE078	117.984905	63.082914	-86	119	18	18714	240	-396	636	149	-192	149	-328	281	50	8	54	128	28	128	38	-396	-364	-277	-147	-12	71	102	70	0	-115	-300	-373	-307	-246	-114	0	107	209	240	202	106	-27	-203	-281	13	8	8	12
Larix_gmelinii_STE082	127.092825	71.967274	-146	93	15	18525	174	-427	601	69	-345	92	-375	277	46	11	49	121	36	117	42	-427	-397	-336	-232	-77	27	58	26	-30	-172	-346	-399	-365	-327	-214	-90	18	132	174	138	52	-96	-279	-333	11	12	13	13
Larix_gmelinii_STE083	127.092825	71.967274	-146	93	15	18525	174	-427	601	69	-345	92	-375	277	46	11	49	121	36	117	42	-427	-397	-336	-232	-77	27	58	26	-30	-172	-346	-399	-365	-327	-214	-90	18	132	174	138	52	-96	-279	-333	11	12	13	13
Larix_gmelinii_STE084	117.021599	62.215192	-83	124	19	18316	239	-391	630	146	-188	146	-322	307	54	9	54	140	31	140	43	-391	-364	-277	-145	-13	66	97	66	-2	-114	-293	-368	-296	-237	-106	3	109	208	239	201	108	-23	-191	-270	15	9	9	13
Larix_gmelinii_STE089	114.29995	61.575058	-87	118	19	17929	228	-391	619	137	-192	137	-323	377	60	11	51	167	39	167	53	-391	-369	-277	-144	-22	57	94	64	-4	-112	-284	-365	-295	-243	-112	-4	95	194	228	189	96	-31	-187	-270	18	12	11	16
Larix_gmelinii_STE092	126.20347	72.28912	-147	91	15	18274	168	-426	594	65	-344	88	-373	274	43	11	48	117	37	111	43	-426	-394	-334	-233	-82	24	55	24	-31	-173	-344	-397	-363	-326	-217	-95	10	126	168	133	48	-99	-278	-331	11	13	13	13
Larix_gmelinii_STE097	111.9059461	68.51543165	-113	92	14	18462	211	-409	620	127	-308	127	-343	289	48	10	53	132	32	132	35	-409	-366	-285	-179	-48	60	103	64	-2	-143	-323	-374	-331	-283	-168	-56	35	158	211	168	72	-70	-244	-290	11	10	11	13
Larix_gmelinii_STE098	111.9059461	68.51543165	-113	92	14	18462	211	-409	620	127	-308	127	-343	289	48	10	53	132	32	132	35	-409	-366	-285	-179	-48	60	103	64	-2	-143	-323	-374	-331	-283	-168	-56	35	158	211	168	72	-70	-244	-290	11	10	11	13
Larix_gmelinii_STE099	112.8166039	68.4319543	-113	92	14	18724	213	-413	626	129	-310	129	-347	281	48	9	55	129	30	129	33	-413	-369	-284	-177	-45	64	104	66	0	-142	-325	-379	-337	-287	-168	-54	39	162	213	170	75	-69	-247	-296	11	9	10	13
Larix_gmelinii_STE100	112.8166039	68.4319543	-113	92	14	18724	213	-413	626	129	-310	129	-347	281	48	9	55	129	30	129	33	-413	-369	-284	-177	-45	64	104	66	0	-142	-325	-379	-337	-287	-168	-54	39	162	213	170	75	-69	-247	-296	11	9	10	13
[truncated: 9 more columns]

## Sheet: Table S3
Table S3: Summary results of loci assembled with ipyrad (for a detailed explanation of each data column refer to the ipyrad documentation).
ID individual tree	reads_raw	reads_passed_filter	clusters_total	clusters_hidepth	hetero_est	error_est	reads_consens	loci_in_assembly
Larix_cajanderi_EDT021	1222314	1222268	158417	46408	0.01191	0.003514	40915	13644
Larix_cajanderi_EDT031	2828960	2819356	184556	54001	0.012584	0.002288	48408	17535
Larix_cajanderi_EDT032	1566838	1558770	128018	43392	0.012887	0.002770	38497	17067
Larix_cajanderi_EDT033	1541041	1535332	236686	52306	0.012141	0.002656	46534	14812
Larix_cajanderi_EDT034	1197217	1193808	137527	36044	0.012704	0.002782	31805	14897
Larix_cajanderi_EDT035	1150943	1147523	241504	41910	0.013559	0.003011	36518	14129
Larix_cajanderi_EDT037	1088107	1081512	333645	44849	0.01539	0.003449	38151	10637
Larix_cajanderi_EDT042	908396	908358	121831	38141	0.013006	0.003839	33470	12722
Larix_cajanderi_EDT053	2237939	2219813	699262	84085	0.01751	0.003493	69582	2563
Larix_cajanderi_EDT058	2181488	2173417	231599	52774	0.012813	0.002520	46779	17476
Larix_cajanderi_EDT076	1418678	1412809	135561	42872	0.012412	0.002607	38195	16870
Larix_cajanderi_EDT080	2281469	2272535	244486	55100	0.012678	0.002493	48861	16645
Larix_cajanderi_EDT087	2869885	2863402	165806	43280	0.01474	0.002330	37261	13896
Larix_cajanderi_EDT089	791300	785576	118960	29811	0.013928	0.002876	25985	13426
Larix_cajanderi_EDT091	1096206	1088219	148696	38492	0.013058	0.002909	34050	15657
Larix_cajanderi_EDT108	1329209	1323349	197457	41747	0.013034	0.002782	36990	16029
Larix_cajanderi_EDT109	862025	856794	127499	29453	0.014032	0.002825	25546	12604
Larix_cajanderi_EDT110	955635	951909	157102	33039	0.013372	0.002957	29102	13515
Larix_cajanderi_EDT122	950415	947754	106735	20905	0.012765	0.002534	18370	8465
Larix_cajanderi_EDT123	1137346	1134458	148049	31943	0.012508	0.002595	28244	12065
Larix_cajanderi_EDT124	1517246	1510708	157360	45644	0.012249	0.002728	40449	16604
Larix_cajanderi_EDT131	1124056	1119593	145074	32801	0.013709	0.002856	28513	12146
Larix_cajanderi_EDT133	1898616	1891814	287712	56708	0.012884	0.002650	50089	16785
Larix_cajanderi_EDT135	1201339	1195886	319102	45417	0.016882	0.003180	38214	11123
Larix_cajanderi_EDT139	2937352	2926920	218257	54751	0.012811	0.002452	48571	17554
Larix_cajanderi_EDT142	2571219	2559237	422238	65945	0.015237	0.002717	56688	17505
Larix_cajanderi_EDT143	1242881	1239280	131915	36771	0.013527	0.002761	32262	15607
Larix_cajanderi_EDT148	1352209	1346777	137580	40831	0.013575	0.002747	36018	16553
Larix_cajanderi_EDT149	1257817	1253544	120607	38259	0.012356	0.002911	33822	16229
Larix_cajanderi_EDT150	1263917	1261281	133410	34398	0.012627	0.002737	30360	13041
Larix_cajanderi_EDT152	1258296	1254204	118801	39008	0.013153	0.002840	34297	16666
Larix_cajanderi_EDT154	1421328	1416839	124101	38554	0.013139	0.002582	34043	15785
Larix_cajanderi_EDT155	1139929	1137064	115068	23959	0.011516	0.002431	21225	8372
Larix_cajanderi_EDT156	1494645	1490675	157905	46244	0.011834	0.002657	41495	17153
Larix_cajanderi_EDT157	988879	984657	214120	37199	0.013073	0.002866	32714	14899
Larix_cajanderi_EDT162	1198219	1193594	168986	39042	0.01277	0.002956	34420	15467
Larix_cajanderi_EDT171	1233064	1229297	123660	39157	0.013252	0.002625	34620	16595
Larix_cajanderi_EDT176	1925754	1907143	525305	80974	0.015788	0.003283	69063	10519
Larix_cajanderi_EDT179	1466692	1455177	401382	59162	0.017229	0.003148	49814	12236
Larix_cajanderi_EDT184	1509653	1501625	125768	45390	0.012523	0.002637	40562	17303
Larix_cajanderi_EDT185	1415056	1410231	136001	39147	0.013791	0.002742	34375	16005
Larix_cajanderi_EDT186	1319655	1312673	148522	40845	0.01356	0.002970	35857	16596
Larix_cajanderi_EDT192	1782897	1779298	283635	52697	0.012364	0.002494	46788	13896
Larix_cajanderi_EDT209	1481366	1481306	364291	58450	0.015149	0.003706	49591	13893
Larix_cajanderi_EDT216	2116914	2116830	210677	59469	0.011028	0.003148	53362	16285
Larix_cajanderi_EDT225	3129881	3122063	438830	95660	0.013729	0.002680	83707	16854
Larix_cajanderi_EDT665	1722149	1722065	259466	58772	0.012736	0.003357	51191	15384
Larix_cajanderi_EDT666	2959464	2959354	330322	70055	0.011948	0.003194	61854	16598
Larix_cajanderi_EDT670	1311898	1311854	204280	47884	0.01209	0.003539	42178	14243
Larix_cajanderi_EDT686	2351199	2351119	468267	83972	0.014482	0.003494	71611	15201
Larix_cajanderi_EDT712	1088707	1088657	182097	44240	0.013311	0.003686	38488	13588
Larix_cajanderi_EDT721	1636564	1636518	142140	51360	0.011504	0.003359	45788	15184
Larix_cajanderi_ESH068	2282391	2265814	478533	102019	0.014066	0.002952	89008	14877
Larix_cajanderi_ESH069	2047125	2031075	412369	84770	0.013327	0.002834	74210	9110
Larix_cajanderi_ESH074	1461226	1455816	116722	43030	0.013053	0.002487	38303	16961
Larix_cajanderi_ESH089	855244	851598	156443	31829	0.012959	0.002887	27974	13014
Larix_cajanderi_ESH091	1429033	1424029	136140	38268	0.013788	0.002668	33494	16020
Larix_cajanderi_ESH092	1801244	1796428	363426	51532	0.014612	0.002953	44422	9934
Larix_cajanderi_ESH095	1820657	1815368	275463	54963	0.013059	0.002637	48570	16823
Larix_cajanderi_ESH096	1203141	1199249	123266	38256	0.013688	0.002998	33644	16388
Larix_cajanderi_ESH097	1213172	1207282	145292	40064	0.012953	0.002590	35481	16637
Larix_cajanderi_ESH098	1392031	1386828	142423	43851	0.013297	0.002857	38754	17194
Larix_cajanderi_ESH099	1452413	1448814	181030	39898	0.01418	0.003050	34527	15394
Larix_cajanderi_ESH101	874173	872334	139439	27931	0.013125	0.002712	24592	12006
Larix_cajanderi_ESH102	1348344	1344751	136881	38086	0.014149	0.002811	33110	16107
Larix_cajanderi_ESH104	1087951	1084614	118634	34056	0.013709	0.002873	29750	15192
Larix_cajanderi_ESH106	1990260	1983386	287317	58015	0.013048	0.002777	51350	17225
Larix_cajanderi_ESH107	1740493	1736164	155280	44204	0.013266	0.002692	39134	16998
Larix_cajanderi_ESH108	1085427	1082885	154838	34827	0.013446	0.003026	30507	14736
Larix_cajanderi_ESH109	1641290	1637190	214031	44717	0.012785	0.002536	39255	12602
Larix_cajanderi_ESH110	1649632	1645643	145427	41862	0.01292	0.002625	37087	16904
Larix_cajanderi_ESH113	1682028	1675557	336061	57908	0.014623	0.002776	50556	16908
Larix_cajanderi_ESH114	2685797	2672810	517152	99234	0.014656	0.002737	86546	17186
Larix_cajanderi_ESH115	1281481	1277188	277791	47642	0.013643	0.002924	41809	15615
Larix_cajanderi_ESH118	1893717	1889414	160193	47649	0.012223	0.002830	42439	17283
Larix_cajanderi_ESH120	2459620	2449144	590270	100195	0.015103	0.003063	85980	16307
Larix_cajanderi_ESH121	2951584	2940326	468821	99913	0.013655	0.002672	88029	17438
Larix_cajanderi_ESH122	1196910	1192804	194831	42821	0.015904	0.002864	36955	15651
Larix_cajanderi_ESH125	1472510	1468612	157246	42225	0.012499	0.002771	37356	16974
Larix_cajanderi_ESH127	1848346	1840790	407073	79221	0.012889	0.002970	69913	15690
Larix_cajanderi_ESH128	1764468	1758556	346153	74405	0.013544	0.002699	65547	15783
Larix_cajanderi_ESH129	1645507	1639076	226204	54633	0.012156	0.002748	48813	17090
Larix_cajanderi_ESH131	2052188	2045853	231233	50230	0.01309	0.002658	44317	17429
Larix_cajanderi_ESH132	1970567	1965260	142700	46668	0.013013	0.002696	41416	17447
Larix_cajanderi_ESH134	1411768	1408566	165266	40287	0.012313	0.002579	35875	16705
Larix_cajanderi_ESH139	1415473	1410943	224534	51854	0.013098	0.003211	45151	15942
Larix_cajanderi_ESH144	1728299	1725163	162120	28080	0.015547	0.002617	23668	9195
Larix_cajanderi_ESH146	1369359	1365010	150269	44868	0.012188	0.003005	39761	16290
Larix_cajanderi_ESH147	884376	881038	153399	31948	0.012859	0.002732	28308	12657
Larix_cajanderi_ESH149	1928669	1923448	301336	68969	0.011777	0.002519	61940	16175
Larix_cajanderi_ESH150	1188615	1184866	140731	38883	0.013681	0.002867	34380	16413
Larix_cajanderi_ESH154	2766340	2750543	594617	112441	0.012884	0.002945	98673	14563
Larix_cajanderi_ESH155	1431338	1425711	271317	50945	0.012287	0.002851	45141	15879
Larix_cajanderi_ESH156	1178085	1174219	125449	36656	0.01288	0.002688	32386	16432
Larix_cajanderi_ESH157	2009613	2005150	177082	44340	0.012959	0.002361	39160	15555
Larix_cajanderi_ESH159	1600773	1595949	185819	43750	0.01227	0.002568	38815	16595
Larix_cajanderi_ESH162	2727456	2711150	311015	71198	0.012839	0.002561	63223	17246
Larix_cajanderi_ESH163	995972	991575	121169	34496	0.014023	0.002817	30284	15874
Larix_cajanderi_ESH164	1172979	1168526	109848	39631	0.013201	0.002796	35189	16713
Larix_cajanderi_ESH165	2384557	2376570	194956	49801	0.012397	0.002541	44152	16499
Larix_cajanderi_ESH166	1779261	1774225	199163	45539	0.013267	0.002589	40343	16810
Larix_cajanderi_ESH168	743928	740254	284072	19031	0.025366	0.005888	13982	7499
Larix_cajanderi_ESH169	2512103	2500247	520760	96811	0.014503	0.002973	83962	17081
Larix_cajanderi_ESH170	1687638	1681508	328059	63313	0.014763	0.002928	54807	16381
Larix_cajanderi_ESH172	2385932	2378309	341290	78368	0.013234	0.002695	69594	17062
Larix_cajanderi_ESH173	1667811	1663481	180040	46620	0.013005	0.002703	41221	17136
Larix_cajanderi_ESH174	1254056	1250318	122139	40209	0.014479	0.003009	35105	16880
Larix_cajanderi_ESH175	1373630	1370006	139825	40508	0.012666	0.002820	35881	16919
Larix_cajanderi_ESH180	1038873	1032600	131797	32320	0.014927	0.002988	27909	14707
Larix_cajanderi_ESH185	1594773	1591362	163667	36703	0.01376	0.002442	32092	15021
Larix_cajanderi_ESH186	1520372	1514093	131351	31416	0.014701	0.002729	27004	13766
Larix_cajanderi_ESH189	1394092	1389770	154966	40159	0.013568	0.002818	35295	16053
Larix_cajanderi_ESH193	2185484	2173308	416787	89530	0.01261	0.002902	79909	16900
Larix_cajanderi_ESH195	1109073	1104997	184363	39389	0.013963	0.002943	34405	15968
Larix_cajanderi_ESH198	1461620	1456974	224901	47924	0.012378	0.002637	42688	16011
Larix_cajanderi_ESH199	4822890	4792486	858303	182164	0.013582	0.002949	158172	15485
Larix_cajanderi_ESH200	3262898	3238103	807361	138862	0.014258	0.003056	120355	6675
Larix_cajanderi_ESH201	1246953	1243747	160506	41951	0.012863	0.002939	36999	16597
Larix_cajanderi_ESH202	1188240	1184370	126548	40410	0.013009	0.002891	35706	16820
Larix_cajanderi_ESH204	1814354	1808598	217741	57045	0.014522	0.002620	49655	17323
Larix_cajanderi_ESH206	1971072	1962201	187676	59861	0.012334	0.002633	52644	16634
Larix_cajanderi_ESH209	1446980	1442221	148322	38952	0.013064	0.002873	34165	16421
Larix_cajanderi_ESH210	1461283	1455599	162331	43645	0.014843	0.003006	37855	17092
Larix_cajanderi_ESH211	1142069	1137054	147106	36540	0.013487	0.002973	32076	16193
Larix_cajanderi_ESH215	856911	853039	132662	31162	0.014006	0.002943	27237	14445
Larix_cajanderi_ESH216	973254	968772	124905	33866	0.013486	0.002842	29615	14908
Larix_cajanderi_ESH217	1454263	1450696	529374	53790	0.016897	0.003422	45056	2130
Larix_cajanderi_ESH218	2144281	2136732	184763	49961	0.014043	0.002831	43863	17469
Larix_cajanderi_ESH219	780057	777537	95638	29871	0.014314	0.003063	26083	14491
Larix_cajanderi_ESH221	1611522	1602462	434989	61128	0.017897	0.003173	50893	13721
Larix_cajanderi_ESH222	2088202	2081649	128710	46265	0.013062	0.002605	40988	17072
Larix_cajanderi_ESH223	1052962	1049987	98300	32160	0.013666	0.002609	28249	15138
Larix_cajanderi_ESH224	1301429	1296121	294673	53898	0.015164	0.003122	46329	13395
Larix_cajanderi_ESH225	1136968	1129435	202968	42914	0.011991	0.002734	38404	13514
Larix_cajanderi_ESH226	1201633	1195242	116597	39613	0.013395	0.002725	35088	16414
Larix_cajanderi_ESH227	1493924	1473061	464075	54813	0.018692	0.003686	43977	6357
Larix_cajanderi_ESH228	3242120	3228863	218997	62204	0.014068	0.002359	54560	17301
Larix_cajanderi_ESH229	1418630	1413040	132503	40461	0.01311	0.002848	35849	16523
Larix_cajanderi_ESH230	1197150	1193241	139643	41421	0.013929	0.002743	36494	16193
Larix_cajanderi_ESH231	774644	771128	139124	32824	0.01545	0.003009	28278	14473
Larix_cajanderi_ESH233	1193276	1187408	110469	41465	0.013054	0.002696	36810	16365
Larix_cajanderi_ESH234	2162288	2143887	634380	87283	0.017255	0.003558	72706	15382
Larix_cajanderi_ESH235	1501677	1494170	219240	50715	0.015882	0.002819	43514	16830
Larix_cajanderi_ESH236	1225828	1221661	113011	29365	0.014392	0.002566	25432	12701
Larix_cajanderi_ESH237	2142758	2135487	256449	67829	0.014882	0.002733	58526	16622
Larix_cajanderi_ESH238	1795275	1789713	164367	45414	0.014049	0.002824	39661	17018
Larix_cajanderi_ESH239	1609117	1597716	366658	57203	0.015896	0.002723	49079	15179
Larix_cajanderi_ESH241	2173171	2161689	307671	71562	0.013884	0.002778	62759	17068
Larix_cajanderi_ESH242	1278505	1269517	234189	42868	0.015755	0.002964	36813	16226
Larix_cajanderi_ESH243	1685958	1678721	222971	47026	0.015768	0.002959	38909	15816
Larix_cajanderi_ESH245	710368	708046	136216	24787	0.01484	0.002992	21369	11994
Larix_cajanderi_ESH246	2517978	2487976	622489	104306	0.018877	0.003324	84397	9592
Larix_cajanderi_ESH247	1075070	1064025	349051	37703	0.021973	0.003767	29034	6893
Larix_cajanderi_ESH249	1748952	1740253	259557	66673	0.016858	0.002915	55390	16246
Larix_cajanderi_ESH250	1502027	1490650	473805	50997	0.017483	0.003151	42388	12897
Larix_cajanderi_ESH252	1037990	1035386	208575	34916	0.014244	0.002926	30346	15456
Larix_cajanderi_ESH253	1908084	1902479	313180	57785	0.017111	0.002794	48654	16683
Larix_cajanderi_ESH254	3052188	3031976	906723	105094	0.023361	0.003958	79247	13659
Larix_cajanderi_ESH255	2138948	2125754	549922	77815	0.020951	0.003602	61281	14292
Larix_cajanderi_ESH257	3018037	2985772	871676	120344	0.016982	0.003313	100611	2976
Larix_cajanderi_ESH258	1718045	1705279	576052	57452	0.021046	0.003525	45082	12512
Larix_cajanderi_ESH260	1290100	1273366	443739	40142	0.02346	0.004051	29868	6553
Larix_cajanderi_ESH261	1094504	1090642	293253	36234	0.019794	0.003024	29401	8665
Larix_cajanderi_ESH263	2074775	2056755	549233	91907	0.014212	0.003089	79845	4405
Larix_cajanderi_ESH264	1744521	1737674	272990	64625	0.013109	0.002611	57342	16204
Larix_cajanderi_ESH266	1372898	1365738	251290	47104	0.015786	0.002719	40663	16221
Larix_cajanderi_ESH267	1496869	1493274	192727	43772	0.014474	0.002657	38000	15696
Larix_cajanderi_ESH274	2327529	2309775	618305	88915	0.017234	0.003286	74419	14577
Larix_cajanderi_ESH275	1346043	1338239	330775	50484	0.016988	0.003211	42577	14199
Larix_cajanderi_ESH277	2561362	2533401	846226	87861	0.021721	0.004026	67730	12992
Larix_cajanderi_ESH282	1394105	1389453	149117	34213	0.013959	0.002684	29781	14818
Larix_cajanderi_ESH283	1081228	1078317	181546	33645	0.013639	0.002761	29448	14119
Larix_cajanderi_ESK1153	1684306	1667271	259001	38466	0.014215	0.004284	32138	9108
Larix_cajanderi_ESK1259	594079	582694	144263	27109	0.014374	0.004778	22379	9701
Larix_cajanderi_ESK1469	1519520	1519465	341236	54929	0.012668	0.003596	47908	10559
Larix_cajanderi_ESK1503	879614	851907	244071	33666	0.012769	0.004433	28405	9124
Larix_cajanderi_ESK2430	847926	847900	356503	27259	0.020399	0.006757	21050	5082
Larix_cajanderi_STE019	2228502	2228358	242151	62543	0.013777	0.004600	51270	4677
Larix_cajanderi_STE031	1595345	1595228	260821	55118	0.013306	0.003805	46637	7592
Larix_cajanderi_STE037	1289710	1289616	164195	44468	0.010893	0.004074	39560	14732
Larix_cajanderi_STE038	1104347	1104298	184052	43372	0.011395	0.003465	38442	12969
Larix_cajanderi_STE042	850576	850517	157456	33383	0.012611	0.004444	28465	11229
Larix_cajanderi_STE043	960765	960693	166967	35447	0.012551	0.004387	30392	12612
Larix_cajanderi_STE045	1731738	1731621	513966	72338	0.014335	0.004398	60198	9766
Larix_cajanderi_STE050	1148539	1117058	359709	38299	0.013779	0.004180	32291	5163
Larix_cajanderi_STE051	1445600	1445539	129003	46095	0.012699	0.003462	40580	14021
Larix_cajanderi_STE053	1655265	1655191	301948	51809	0.016014	0.004131	44005	14885
Larix_cajanderi_STE061	1559765	1559716	295641	62918	0.010022	0.003555	56414	14249
Larix_cajanderi_STE063	2205126	2205029	697119	68360	0.021779	0.005569	52888	14371
Larix_cajanderi_STE064	1195857	1195811	330314	41890	0.016962	0.003517	34687	10379
Larix_cajanderi_STE066	1975472	1975338	240737	52144	0.011807	0.004134	45499	15783
Larix_cajanderi_STE087	1141209	1141159	489422	32154	0.022586	0.004759	23656	2489
Larix_cajanderi_STE088	1043195	1043157	175636	38185	0.014457	0.003474	32997	12818
Larix_cajanderi_STE091	1421422	1421374	195213	51519	0.011949	0.003578	45417	14812
Larix_cajanderi_STE106	876651	876595	133740	24065	0.01409	0.004234	20245	8019
Larix_cajanderi_STE120	1711143	1711084	469478	58358	0.017487	0.004565	48136	14551
Larix_gmelinii_EDT001	2487836	2487750	633959	70252	0.015332	0.003816	60097	15654
Larix_gmelinii_EDT010	1445519	1445456	232849	50558	0.013441	0.003425	43931	14748
Larix_gmelinii_EDT065	1447111	1447052	170691	54323	0.013708	0.003348	46979	14510
Larix_gmelinii_EDT067	1003715	1003683	142728	44508	0.012401	0.003548	39095	13770
Larix_gmelinii_EDT072	1621586	1621517	150822	48943	0.011618	0.002980	43814	15165
Larix_gmelinii_EDT075	846309	846271	139888	25781	0.014425	0.003114	22377	10799
Larix_gmelinii_EDT690	1769209	1769151	288225	55148	0.013152	0.003571	48288	15225
Larix_gmelinii_EDT697	1769452	1769384	461354	54212	0.013385	0.003554	47350	14938
Larix_gmelinii_EDT704	2001153	2001057	335639	57421	0.013463	0.003630	49872	15744
Larix_gmelinii_EDT722	995455	995420	198730	35610	0.015753	0.003857	30042	12150
Larix_gmelinii_EDT760	1298496	1298449	163931	47489	0.012095	0.003473	42099	14650
Larix_gmelinii_ESK0026	876923	876889	192798	33760	0.014354	0.004196	28689	12173
Larix_gmelinii_ESK0139	811421	807304	218564	26155	0.019119	0.003953	21083	9914
Larix_gmelinii_ESK0154	993047	990236	102609	33874	0.014066	0.002954	29547	14786
Larix_gmelinii_ESK0163	1089457	1087306	98514	23382	0.013877	0.002538	20303	9510
Larix_gmelinii_ESK0288	1677094	1670782	121710	44215	0.013438	0.002769	38956	16727
Larix_gmelinii_ESK0335	2132791	2124810	177398	51838	0.014226	0.002833	45263	17052
Larix_gmelinii_ESK0598	735899	735867	189116	31718	0.014986	0.004186	26800	11980
Larix_gmelinii_ESK0613	1096104	1079070	134164	42966	0.013323	0.003998	36995	13159
Larix_gmelinii_ESK1966	965799	939628	332030	30852	0.016964	0.004965	24869	8181
Larix_gmelinii_ESK2001	2345655	2334623	355881	77764	0.011754	0.002615	69276	16616
Larix_gmelinii_ESK2068	1215368	1211480	131604	36547	0.013741	0.002737	31904	15215
Larix_gmelinii_ESK2069	1569429	1563422	141392	44929	0.012681	0.002491	40135	16544
Larix_gmelinii_ESK2078	1999412	1991900	451523	91781	0.010183	0.002993	82715	13360
Larix_gmelinii_ESK2205	3464524	3446965	484745	106148	0.010947	0.002657	95660	16865
Larix_gmelinii_ESK2270	1601386	1596517	144313	43557	0.013558	0.002654	38536	16756
Larix_gmelinii_ESK2311	1372357	1366543	123297	39148	0.014055	0.002777	34267	15191
Larix_gmelinii_ESK2327	1752260	1744546	141039	42357	0.013266	0.002493	37251	15994
Larix_gmelinii_ESK2369	1926971	1920396	171326	45917	0.013596	0.002535	40328	16553
Larix_gmelinii_ESK2386	1920882	1914324	272888	56806	0.013788	0.002654	49105	16518
Larix_gmelinii_STE039	1492112	1491996	405558	52898	0.013087	0.004781	44870	13805
Larix_gmelinii_STE040	965501	965437	208928	36302	0.014334	0.004603	30536	13138
Larix_gmelinii_STE068	1600743	1600632	201325	50192	0.011892	0.004138	44178	15261
Larix_gmelinii_STE070	2013007	2012877	323745	62522	0.014278	0.004189	53231	14916
Larix_gmelinii_STE073	2106760	2106602	457589	66119	0.013195	0.004155	56272	14994
Larix_gmelinii_STE074	2193566	2193417	254532	60718	0.011224	0.004081	53496	15215
Larix_gmelinii_STE075	3588194	3587946	1043456	124870	0.018534	0.004581	97983	13840
Larix_gmelinii_STE078	2472086	2471915	232408	56028	0.01212	0.004024	49212	15634
Larix_gmelinii_STE082	479617	479587	67452	18893	0.012594	0.004278	16424	8038
Larix_gmelinii_STE083	654943	654901	84768	26138	0.012611	0.004396	22589	10717
Larix_gmelinii_STE084	2331644	2331476	555698	68972	0.012637	0.004321	59183	14918
Larix_gmelinii_STE089	2305096	2304930	423699	72758	0.013353	0.004195	62277	15279
Larix_gmelinii_STE092	1086697	1046319	385651	25461	0.019206	0.003775	19858	3127
Larix_gmelinii_STE097	1238706	1238650	142808	47806	0.012635	0.003520	42160	14608
Larix_gmelinii_STE098	1977869	1977798	445123	60442	0.012699	0.003565	52966	15339
Larix_gmelinii_STE099	1516775	1516722	180104	50797	0.012125	0.003550	44903	14936
Larix_gmelinii_STE100	1895630	1895577	362886	55982	0.012518	0.003364	49059	13254

## Sheet: Table S4
Table S4: Full results of significant (q-valueG < 0.05 and p-valueW < 0.05) GEAs considering all bioclimatic variables.
SNP	genotype	Environmental variable 1: bioclimatic variable	Environmental variable 2: population structure (first PCA component)	Loglikelihood	Gscore	WaldScore	NumError	Efron	McFadden	McFaddenAdj	CoxSnell	Nagelkerke	AIC	BIC	GscorePop	WaldScorePop	Beta_0 (β0)	Beta_1 (β1)	Beta_2 (β2)	p-valueG	p-valueW	p-valueG_Bon	p-valueW_Bon	q-valueG	q-valueW	chr	pos
loc9779_pos99	loc9779_pos99_GG	bio19	pop1	-80,7143055503771	7,8087298395365	5,97753562120637	0	0,120922435613793	0,0461407027323333	0,0106875340246255	0,0379194292195756	0,066836939093077	167,428611100754	177,353414192958	21,1356561180121	15,1365549964008	-4,05454109296528	0,149482884463695	15,3948842329975	4,27891981223978e-06	0,000100007957475523	2,26918819698738	53,0360199925042	0,00132632767224741	0,0511705826494359	RAD_9779	100
loc9779_pos29	loc9779_pos29_CC	bio19	pop1	-80,7143055503771	7,8087298395365	5,97753562120637	0	0,120922435613793	0,0461407027323333	0,0106875340246255	0,0379194292195756	0,066836939093077	167,428611100754	177,353414192958	21,1356561180121	15,1365549964008	-4,05454109296528	0,149482884463695	15,3948842329975	4,27891981223978e-06	0,000100007957475523	2,26918819698738	53,0360199925042	0,00132632767224741	0,0511705826494359	RAD_9779	30
loc12199_pos32	loc12199_pos32_CG	bio4	pop1	-95,139266899719	4,22430831998688	4,2252697139859	0	0,124109317245438	0,0217184914829839	-0,00912938680311336	0,0190182288096306	0,0324036750674048	196,278533799438	206,459416438495	18,8901549974723	15,1313460724541	3,97082798742496	-0,000310903537793652	5,41007053440945	1,38465420017674e-05	0,000100284261025369	7,34307046129326	53,1825487384515	0,00258865573867259	0,0511705826494359	RAD_12199	33
loc12199_pos62	loc12199_pos62_CT	bio4	pop1	-95,139266899719	4,22430831998688	4,2252697139859	0	0,124109317245438	0,0217184914829839	-0,00912938680311336	0,0190182288096306	0,0324036750674048	196,278533799438	206,459416438495	18,8901549974723	15,1313460724541	3,97082798742496	-0,000310903537793652	5,41007053440945	1,38465420017674e-05	0,000100284261025369	7,34307046129326	53,1825487384515	0,00258865573867259	0,0511705826494359	RAD_12199	63
loc12199_pos32	loc12199_pos32_GG	bio11	pop1	-96,6166175132435	2,55855790308115	2,56638397505615	0	0,132760294231286	0,0130677484729992	-0,0175770498110553	0,0115624438253159	0,0196196780536157	199,233235026487	209,414117665544	20,6458262695876	15,1261189003654	-4,32049770734497	-0,0167133097937927	-4,18254030909733	5,52575125938253e-06	0,000100562304825313	2,93040535637323	53,3300003703503	0,00154493215136759	0,0511705826494359	RAD_12199	33
loc12199_pos62	loc12199_pos62_CC	bio11	pop1	-96,6166175132435	2,55855790308115	2,56638397505615	0	0,132760294231286	0,0130677484729992	-0,0175770498110553	0,0115624438253159	0,0196196780536157	199,233235026487	209,414117665544	20,6458262695876	15,1261189003654	-4,32049770734497	-0,0167133097937927	-4,18254030909733	5,52575125938253e-06	0,000100562304825313	2,93040535637323	53,3300003703503	0,00154493215136759	0,0511705826494359	RAD_12199	63
loc7626_pos40	loc7626_pos40_AG	bio9	pop1	-112,96103024777	21,4521568955023	15,1234255541514	0	0,106425545159119	0,086719453311463	0,0624647025000017	0,0901748982412914	0,135866776221708	231,922060495541	242,196910547985	21,4521568955023	15,1234255541514	-6,39759412949434	-0,0199531909819058	-31,9240490509687	3,62767728847019e-06	0,000100705872050219	1,92382256426693	53,4061366539283	0,00119770299467535	0,0511705826494359	RAD_7626	41
loc7626_pos70	loc7626_pos70_CT	bio9	pop1	-112,96103024777	21,4521568955023	15,1234255541514	0	0,106425545159119	0,086719453311463	0,0624647025000017	0,0901748982412914	0,135866776221708	231,922060495541	242,196910547985	21,4521568955023	15,1234255541514	-6,39759412949434	-0,0199531909819058	-31,9240490509687	3,62767728847019e-06	0,000100705872050219	1,92382256426693	53,4061366539283	0,00119770299467535	0,0511705826494359	RAD_7626	71
loc11634_pos102	loc11634_pos102_GG	bio15	pop1	-89,9036315817832	12,3517979729714	11,5979296766902	0	0,126937051078023	0,0642790295701689	0,0330548969973274	0,0536492010335214	0,0931525546708361	185,807263163566	196,042201319131	16,9471715587101	15,1221150271978	6,14644217481753	-0,0736675078336272	-10,7361802332724	3,84345403571537e-05	0,000100775803496532	20,382528573125	53,4432225586739	0,00474051536553792	0,0511705826494359	RAD_11634	103
loc14741_pos55	loc14741_pos55_GG	bio11	pop1	-79,9936795644298	21,8457143569457	13,7111170538787	0	0,193460940675039	0,120141588865851	0,087144291482169	0,102504435575176	0,172712671525737	165,98735912886	175,912162221063	21,8457143569457	15,121461549616	-7,13686577034333	-0,0259400400013971	15,9108315848284	2,95475804321106e-06	0,000100810692179833	1,5669613759596	53,4617246554245	0,00105029300497426	0,0511705826494359	RAD_14741	56
loc8100_pos93	loc8100_pos93_CC	bio1	pop1	-57,3709420939887	19,6994130823683	15,1204930690786	0	0,181014666007625	0,146527990151382	0,101898846266117	0,0860246323175599	0,187516713594141	120,741884187977	130,909099377427	19,6994130823683	15,1204930690786	-8,42405230837993	-0,0422027022029352	24,9175894790374	9,06291956112855e-06	0,00010086242099536	4,80622937581857	53,4891573774173	0,00206242420577648	0,0511705826494359	RAD_8100	94
loc13570_pos16	loc13570_pos16_GG	bio9	pop1	-52,4407239972718	0,636439516150441	0,605275976325505	0	0,166677918350208	0,00603157939535076	-0,0508308175076569	0,00299757147362514	0,00764514097274317	110,881447994544	120,95120681856	19,2827499082797	15,1178549829181	7,49743104807196	0,0188307481975436	5,41790288765293	1,12720150295219e-05	0,000101003462885462	5,97775246642598	53,5639544304925	0,00233092715213586	0,0511705826494359	RAD_13570	17
loc3763_pos63	loc3763_pos63_AA	bio12	pop1	-38,9254202220861	3,55174505132464	3,16936597669014	0	0,337481940298659	0,0436318457172485	-0,0300758868256193	0,0159427911809375	0,0517427606525482	83,8508404441721	94,0453285487254	26,6683872288243	15,1147024563074	-6,41005203357099	0,0112144421826499	11,1907480345929	2,41541204508422e-07	0,000101172269016276	0,128093648492497	53,6534753601736	0,000209817001264694	0,0511705826494359	RAD_3763	64
loc8567_pos100	loc8567_pos100_TT	bio15	pop1	-69,0306477220071	0,374898913234793	0,384625177131809	0	0,126766899211035	0,0027080989547237	-0,0406331675966839	0,00177519457552921	0,00368966068871322	144,061295444014	154,116869844442	17,1473299626318	15,1133706707396	8,13442127781587	-0,100078257908816	-2,4286293134114	3,45895291426299e-05	0,000101243666483474	18,3434499158612	53,6913387221831	0,00444709208046409	0,0511705826494359	RAD_8567	101
loc1412_pos36	loc1412_pos36_CC	bio19	pop1	-70,8666222953509	0,898469810932724	0,918630732674909	0	0,212146986846509	0,0062992288545501	-0,0357671518600832	0,00452744639281438	0,00881814308884049	147,733244590702	157,598045682785	21,8670962361404	15,109174028637	-2,80828286708102	0,121978738896555	-4,39096311136084	2,92201562639561e-06	0,000101468981675847	1,54959748295887	53,8108274243719	0,00104822890119034	0,0511705826494359	RAD_1412	37
loc12175_pos26	loc12175_pos26_GG	bio1	pop1	-132,37978389829	5,86049041226187	5,45985042121129	0	0,0801681707167012	0,0216557872725725	-0,00051551828294436	0,0279145315520221	0,0382672787454559	270,759567796581	280,757724176377	18,6085259579767	15,1086642989494	3,90753419509121	0,0309874556293613	-6,84925512627144	1,60501128900928e-05	0,000101496383103241	8,51166376764825	53,8253588945444	0,00281291871923059	0,0511705826494359	RAD_12175	27
loc13834_pos51	loc13834_pos51_AA	bio9	pop1	-72,0730785747839	3,43121095455865	3,43767143705291	0	0,222168681465815	0,0232502517061944	-0,0174063887873979	0,0152011836651165	0,031502280764337	150,146157149568	160,381095305133	19,2156347136956	15,1004129243417	5,84134724366734	0,013898421537465	-9,2402625885781	1,16753244093661e-05	0,000101940987860914	6,19163469012622	54,0611408004239	0,00238131185179497	0,0512928268764377	RAD_13834	52
loc10136_pos67	loc10136_pos67_GG	bio6	pop1	-75,6091558500749	0,0465691369334583	0,0458361929806292	0	0,109263497015015	0,000307864830724421	-0,0393576541370403	0,000212621853652462	0,000426285096754543	157,21831170015	167,385526889599	20,4398398540223	15,099434493222	12,1445446415201	0,0245618402659247	0,920372756260989	6,15353626758206e-06	0,00010199383800548	3,26333104635158	54,0891681833902	0,00163995381287601	0,0512928268764377	RAD_10136	68
loc12120_pos71	loc12120_pos71_CC	bio6	pop1	-47,1442818720091	1,36081655358135	1,38234681805513	0	0,24323170529659	0,014227134032101	-0,0485019707601292	0,00681494634623653	0,0178579951723899	100,288563744018	110,168478218192	19,4667228027954	15,0961608844603	5,16299592643229	0,0194638440379225	4,63687740321946	1,02367641806981e-05	0,00010217086316012	5,42874030677945	54,1830478093485	0,00220981097121309	0,0513026811358032	RAD_12120	72
loc7525_pos85	loc7525_pos85_AA	bio11	pop1	-74,9128661059454	1,80742482669322	1,85537620407311	0	0,160968200968572	0,0119197203434425	-0,0276494617350739	0,00856985254814179	0,0166647364408503	155,825732211891	165,867054804043	19,6490958331405	15,0943021414231	9,62370871370852	0,0213356943330712	-5,17194902812901	9,30473300825744e-06	0,000102271514989975	4,93446739947307	54,2364252864536	0,00209625192797437	0,0513026811358032	RAD_7525	86
loc7209_pos105	loc7209_pos105_AC	bio5	pop1	-67,294759494499	21,7303903403661	15,09200612427	0	0,270955254716607	0,139012301335081	0,100629474568222	0,0948736118644376	0,185366478546635	140,589518988998	150,743004177365	21,7303903403661	15,09200612427	3,56775878573453	-0,0318142749625351	19,051878048489	3,13780867610072e-06	0,000102395983199035	1,66403642149238	54,3024330181456	0,00109132192736211	0,0513026811358032	RAD_7209	106
loc2351_pos6	loc2351_pos6_CC	bio11	pop1	-97,3992517309999	5,83081818229067	4,62507427543115	0	0,0988586930828222	0,0290626421626871	-0,000843255693249481	0,0285923226190881	0,0452810317430971	200,798503462	210,708418186177	23,3803234598493	15,0713955472319	11,275549330725	0,0278880151613397	8,69825873834333	1,32931341805456e-06	0,000103520141657278	0,70495883323586	54,8985944834043	0,000654954970963833	0,0516536755835949	RAD_2351	7
loc5023_pos107	loc5023_pos107_TT	bio7	pop1	-80,785236300635	19,5331695093019	15,0708253306979	0	0,42345689637708	0,1078563041674	0,0747261035260642	0,0934930941776288	0,15647291541255	167,57047260127	177,450387075443	19,5331695093019	15,0708253306979	8,03529146725987	-0,0118152684019956	-17,1024151584928	9,88679524838229e-06	0,000103551418809042	5,2431454825316	54,9151813199735	0,00216899335756461	0,0516536755835949	RAD_5023	108
loc16640_pos93	loc16640_pos93_TT	bio8	pop1	-54,6616632822475	18,6966209004373	15,067520913446	0	0,659825001940972	0,146044591258395	0,0991768951000015	0,0761660856923853	0,181918684910651	115,323326564495	125,714821979572	18,6966209004373	15,067520913446	0,0257353818265021	0,0274352071590803	-54,0079295898737	1,53253833203607e-05	0,000103732857926723	8,12732663168707	55,0114017499838	0,002741959928804	0,0516536755835949	RAD_16640	94
loc3374_pos7	loc3374_pos7_TT	bio17	pop1	-107,629567805945	3,9268056549049	3,89487984668318	0	0,111966174263441	0,0179154084071714	-0,00945861004183472	0,0193467488134987	0,0291391295773809	221,25913561189	231,169050336067	22,4843771991326	15,0664350330885	-3,94003010346245	0,197862383823549	-5,42656625647235	2,11859675942677e-06	0,000103792551321239	1,12352999626569	55,0430582315771	0,000867753720176077	0,0516536755835949	RAD_3374	8
loc7525_pos85	loc7525_pos85_AA	bio9	pop1	-75,0144529410541	1,67509573666094	1,53209832661983	0	0,153081564242968	0,0110418691582733	-0,0285088344222291	0,0079449173412182	0,0154445812293669	156,028905882108	166,070228474261	19,4459221629231	15,05855486885	5,95602832382744	0,0158080785746592	6,86384322594581	1,03488554560935e-05	0,000104226779476198	5,48818432776461	55,2733372382584	0,00222084824289072	0,0516536755835949	RAD_7525	86
loc12614_pos97	loc12614_pos97_GT	bio19	pop1	-106,357021341852	22,7248060395232	14,6231735503244	0	0,105229262651631	0,0965210548843516	0,0710367304725662	0,0989929795295826	0,149897906822712	218,714042683704	228,867527872072	22,7248060395232	15,0580224172403	4,75027958931701	-0,156451319061667	-26,8956424936005	1,86939004640276e-06	0,00010425618551802	0,991371190628219	55,2889317915454	0,000793254438848662	0,0516536755835949	RAD_12614	98
loc10498_pos7	loc10498_pos7_AA	bio15	pop1	-86,4174331283604	9,19509992389697	6,6049261371829	0	0,107320705152916	0,0505142099228497	0,0175526040626006	0,0420577231663741	0,0734190837128642	178,834866256721	188,932794301786	20,4603123984994	15,057860877647	-9,10249648797993	0,120579465658612	-12,1469407802516	6,08806376949209e-06	0,000104265108618076	3,2286098021095	55,2936638721209	0,001634197806712	0,0516536755835949	RAD_10498	8
loc1666_pos64	loc1666_pos64_AG	bio11	pop1	-91,8062498586721	20,0677905634882	10,9881477237222	0	0,128880092575749	0,0985259326556289	0,0690680013470705	0,0959251909688108	0,149725950084327	189,612499717344	199,492414191518	27,3272039612473	15,0573801260502	-14,6037406456724	-0,0365302782089025	-19,490270884633	1,7177762138995e-07	0,000104291668851131	0,0910967646202754	55,3077492417943	0,000174566332996118	0,0516536755835949	RAD_1666	65
loc12975_pos94	loc12975_pos94_GG	bio4	pop1	-126,251872689438	1,04582763493179	1,06116503261315	0	0,131108620488411	0,00412474618868649	-0,0195392652654888	0,00518960976605539	0,00724043030871162	258,503745378876	268,413660103053	18,7539800539071	15,0557743731167	5,64429493386267	-0,000311702376605935	-2,45544613105523	1,48712664170897e-05	0,000104380431747913	7,88650026377815	55,35482180369	0,00270058407665652	0,0516536755835949	RAD_12975	95
loc7893_pos15	loc7893_pos15_GG	bio14	pop1	-100,94622348265	9,72829008407721	9,47092142276081	0	0,243777871255866	0,0459704007259332	0,0176177917913937	0,0430646188757696	0,069890617561676	207,8924469653	218,086935069853	21,7938349651735	15,0462695870467	-4,82167103268134	0,455057494516613	8,32477514961577	3,03574019529139e-06	0,000104907397012411	1,60990766888654	55,6342809688277	0,00106407854954427	0,0518506725238478	RAD_7893	16
loc7908_pos100	loc7908_pos100_AA	bio19	pop1	-47,5597319715432	0,0606212522674794	0,0607534000152635	0	0,149195623760703	0,000636911094826784	-0,0624014859362875	0,000307674751141287	0,000802990250458062	101,119463943086	110,9690751293	21,9538800144832	15,0434285424468	-3,61699560364073	0,172700601550132	-1,7546450274058	2,79281698611334e-06	0,00010506542964566	1,48108111844165	55,7180885188273	0,00102431658163577	0,0518650641463631	RAD_7908	101
loc8529_pos66	loc8529_pos66_TT	bio17	pop1	-90,7860848273314	11,4448477793498	11,1647054651929	0	0,353332030978615	0,0592945012387964	0,0282091592323526	0,0520756666933605	0,0876367426118657	187,572169654663	197,670097699728	27,0785396451699	15,0297245368643	5,57148283205004	-0,17185198286817	-10,3222348429676	1,95354645501302e-07	0,000105831084381221	0,10360008489296	56,1241290068804	0,000186323565728399	0,0519692848632506	RAD_8529	67
loc12128_pos84	loc12128_pos84_AA	bio2	pop1	-94,4534471399582	12,3108331056193	11,8105092893422	0	0,218601398246163	0,0611816526584241	0,031363206351733	0,0549067806074777	0,0911041387079662	194,906894279916	205,060379468284	19,1148484193426	15,0269924508557	5,39736640714569	-0,0646765367825097	9,55353572647774	1,23083571743743e-05	0,000105984398487458	6,52734335999984	56,2054342370718	0,00244859270279175	0,0519692848632506	RAD_12128	85
loc8100_pos93	loc8100_pos93_CC	bio9	pop1	-57,3212596071894	0,872786329453419	0,87096003398375	0	0,203323965547102	0,00755559036393009	-0,0443855785725387	0,00397739483397805	0,00970327542432297	120,642519214379	130,809734403828	19,7987780559669	15,0253946953428	-7,21031669065824	-0,01712705765057	5,82569625980361	8,60376627215775e-06	0,000106074161917131	4,56273212191816	56,2530373995691	0,00199605927060227	0,0519692848632506	RAD_8100	94
loc3842_pos24	loc3842_pos24_AG	bio4	pop1	-69,8273885822115	0,421784262488581	0,440449725260287	0	0,155557283679234	0,00301109806088906	-0,0398226204347684	0,00211727431287921	0,00418972896471353	145,654777164423	155,534691638596	21,0339285826914	15,0118201501014	-9,93570321190881	0,000436839693936423	2,82888004671954	4,51221780924985e-06	0,000106839886012436	2,39291032416576	56,6591146703432	0,00136771752244822	0,0519692848632506	RAD_3842	25
loc12871_pos70	loc12871_pos70_TT	bio15	pop1	-139,706754241173	0,321352299611293	0,321790777772655	0	0,084236427888758	0,00114877458859793	-0,0203001073391957	0,00148663598812881	0,0020473668035691	285,413508482347	295,539343705399	19,8999901821092	15,001287539474	4,84767491869712	-0,0822452799952019	-1,21999642037265	8,16007441005721e-06	0,000107437849163209	4,32743434099272	56,9762252925345	0,00193020194723728	0,0519692848632506	RAD_12871	71
loc2351_pos6	loc2351_pos6_CT	bio15	pop1	-93,6455362699561	0,796114515458185	0,762504566376724	0	0,0833880009132499	0,00423268872229888	-0,0276674108747762	0,00395293523478065	0,00650462718369967	193,291072539912	203,200987264089	18,6920898693257	14,9999147740547	-7,23833324147145	0,0975609505603883	-2,78612063745176	1,53618439591483e-05	0,000107516032269311	8,14666236472759	57,0176872009965	0,00274398198793214	0,0519692848632506	RAD_2351	7
loc2872_pos90	loc2872_pos90_CT	bio19	pop1	-99,4176812747815	8,87992409542453	6,91036309747646	0	0,085407388745193	0,0427504602037378	0,013864767210642	0,0397365437814282	0,0648582593817489	204,835362549563	215,002577739013	20,873380428059	14,999502863447	3,54404501172228	-0,128467944134617	-13,784570919762	4,90666217495266e-06	0,00010753950298019	2,60209127129655	57,0301341414484	0,00144388669325489	0,0519692848632506	RAD_2872	91
loc11601_pos7	loc11601_pos7_TT	bio2	pop1	-112,599194309668	13,0935666723371	13,0932191911575	0	0,161054330697411	0,0549475816601126	0,0297683850201928	0,0607265652672322	0,0892735935742692	231,198388619336	241,22539137523	19,0541068168246	14,9965889884462	8,0362230794105	-0,0669259751562718	-9,07903487023072	1,2706403015584e-05	0,000107705683225342	6,73843423441849	57,1182625166972	0,00249581438471819	0,0519692848632506	RAD_11601	8
loc14824_pos58	loc14824_pos58_AG	bio11	pop1	-76,9392616663054	5,85150624170614	5,93397677275054	0	0,174336342698473	0,0366337266530313	-0,000929654609653544	0,0286923002586746	0,0523321631295647	159,878523332611	169,788438056788	19,5905239530452	14,9962713218926	-9,16513709285891	-0,0207240882159985	8,31321017289765	9,59438830167816e-06	0,00010772381557899	5,08807681536936	57,1278784302188	0,002126817936246	0,0519692848632506	RAD_14824	59
loc7468_pos52	loc7468_pos52_CC	bio5	pop1	-118,98508162134	17,9703071232532	14,9906473906821	0	0,139755626124063	0,0702128393276762	0,0467698879592528	0,0805442846598307	0,115460181143004	243,970163242681	254,068091287746	17,9703071232532	14,9906473906821	3,33107065865762	-0,0228461649660696	12,4181101954559	2,24377797881534e-05	0,000108045337786475	11,8991585016939	57,298387444248	0,0034086040187878	0,0519692848632506	RAD_7468	53
loc9597_pos97	loc9597_pos97_CC	bio19	pop1	-115,047761058474	23,3152818090672	14,9880377568297	0	0,12065448387387	0,0920058712882433	0,0683289012970517	0,104145927139656	0,14933518252504	236,095522116947	246,165280940963	23,3152818090672	14,9880377568297	-5,24004019648204	0,16105899046281	29,014397638194	1,37503156008736e-06	0,00010819485940943	0,729203986882409	57,3776814522902	0,000663576198226267	0,0519692848632506	RAD_9597	98
loc10864_pos18	loc10864_pos18_AG	bio11	pop1	-60,6647519975972	16,0593972828984	12,1060056251352	0	0,205057786868121	0,11689006268703	0,0732184127634658	0,0767890283412815	0,155077145961546	127,329503995194	137,239418719372	18,9118413705125	14,983395703831	-9,91296339055275	-0,0207054695066308	17,1078599413049	1,36900264907975e-05	0,000108461345454169	7,26006746854676	57,5190037985639	0,00258634736060686	0,0519692848632506	RAD_10864	19
loc1297_pos68	loc1297_pos68_AA	bio2	pop1	-90,1315630481152	18,672641363185	14,9807908481935	0	0,203399620178542	0,0938626653298751	0,0637021764614063	0,0806707924732261	0,136304032338492	186,26312609623	196,471158241847	18,672641363185	14,9807908481935	8,7248581349542	-0,065599032873426	-14,8211072431004	1,55193358298686e-05	0,000108611171491633	8,23018313862426	57,5984592430996	0,00275469903760575	0,0519692848632506	RAD_1297	69
loc14824_pos58	loc14824_pos58_AG	bio6	pop1	-76,7223059523405	3,233205268098	3,35731316965034	0	0,175368681195464	0,0206360116986601	-0,0176591350443112	0,0159569160129821	0,0294755612211847	159,444611904681	169,354526628858	20,024435380975	14,9719355216327	-10,5106873835783	-0,0212062547947414	6,53075066480806	7,64588628013287e-06	0,000109122071520639	4,0547511203075	57,8693987246824	0,00186049162409027	0,0519692848632506	RAD_14824	59
loc17865_pos19	loc17865_pos19_GG	bio11	pop1	-74,4262537191224	1,02511620100324	1,06302726359608	0	0,142741745526955	0,00683968811428897	-0,0331929722276034	0,00498808481422281	0,00961788782160198	154,852507438245	164,82153737566	19,3581443506541	14,9706137000077	10,0156730604271	0,022593078213966	-3,9123475058761	1,08356121492591e-05	0,000109198540019383	5,74632016377081	57,9099513459991	0,00228758465932469	0,0519692848632506	RAD_17865	20
loc4851_pos8	loc4851_pos8_CT	bio6	pop1	-77,648587683998	9,79438435013335	6,08642597693381	0	0,143937196214174	0,0593269841708194	0,0229835150664984	0,043159768238468	0,0822675199674044	161,297175367996	171,505207513613	27,7662694463621	14,9662404947188	-18,5834357175422	-0,0396018338170043	-18,3530345563961	1,36892126240751e-07	0,000109451918251068	0,0725963586037426	58,0443223830696	0,000150897413183658	0,0519692848632506	RAD_4851	9
loc13658_pos57	loc13658_pos57_GG	bio6	pop1	-30,9486673528717	27,4991159239392	12,9834294429462	0	0,450935764232688	0,307608587703912	0,240491829065982	0,112690451217762	0,349917130224925	67,8973347057434	78,211572632513	33,5328147670931	14,9639884527409	7,73413786211059	0,0293567606429149	27,4724424239955	7,00717600454333e-09	0,000109582629581012	0,00371603156437741	58,1136409541432	2,39577169657844e-05	0,0519692848632506	RAD_13658	58
loc13658_pos57	loc13658_pos57_TT	bio6	pop1	-30,9486673528717	27,4991159239391	12,9834294429462	0	0,450935764232688	0,307608587703912	0,240491829065982	0,112690451217762	0,349917130224925	67,8973347057434	78,211572632513	33,532814767093	14,9639884527409	-7,73413786211059	-0,0293567606429149	-27,4724424239955	7,00717600454341e-09	0,000109582629581012	0,00371603156437745	58,1136409541432	2,39577169657844e-05	0,0519692848632506	RAD_13658	58
loc3891_pos7	loc3891_pos7_CC	bio11	pop1	-63,1119273188361	0,618115736971184	0,64074020968686	0	0,147190315986851	0,00487311680152478	-0,0424298380664756	0,0028056737063279	0,00640317525390825	132,223854637672	142,404737276729	20,0944793916725	14,9624923244538	11,4941175410729	0,0254406884022282	-3,69800105666415	7,37091316885097e-06	0,000109669553584189	3,90892792987871	58,1597383176601	0,00182551170477057	0,0519692848632506	RAD_3891	8
loc3891_pos7	loc3891_pos7_CT	bio11	pop1	-63,1119273188361	0,618115736971195	0,64074020968686	0	0,147190315986851	0,00487311680152488	-0,0424298380664755	0,00280567370632795	0,00640317525390837	132,223854637672	142,404737276729	20,0944793916725	14,9624923244538	-11,4941175410729	-0,0254406884022282	3,69800105666415	7,37091316885092e-06	0,000109669553584189	3,90892792987868	58,1597383176601	0,00182551170477057	0,0519692848632506	RAD_3891	8
loc6275_pos67	loc6275_pos67_GG	bio7	pop1	-123,361991668695	2,68183938207395	2,78470345726402	0	0,162845638701456	0,0107529140772729	-0,0133042628345464	0,0123391635010767	0,0180177371518139	252,723983337391	262,849818560443	19,1202268518488	14,9612359962802	-6,79181311563277	0,0104016342313603	4,3560878096808	1,22737210407693e-05	0,000109742598971711	6,50897519489871	58,19847560148	0,0024450620511696	0,0519692848632506	RAD_6275	68
loc13729_pos82	loc13729_pos82_CC	bio2	pop1	-129,128368395342	11,5147468977613	11,1892924963894	0	0,132199198746181	0,0426833360603062	0,020442289979508	0,0541079198404853	0,0742882649195861	264,256736790683	274,25489317048	18,8011573543967	14,9600304856586	6,85833279898351	-0,0653966967133226	-7,95537021885654	1,45079061269312e-05	0,000109812735763314	7,69380376142189	58,2356704045289	0,00266468170957007	0,0519692848632506	RAD_13729	83
loc10521_pos94	loc10521_pos94_AG	bio9	pop1	-88,1497631371909	6,8228574357836	5,35766362128154	0	0,091669420940581	0,0372584568721123	0,00449348364253477	0,029999978171574	0,0537180987607465	182,299526274382	192,534464429947	19,930662761806	14,9597601111148	-5,93379756127564	-0,0165997456681578	-13,9792045562001	8,03020311419236e-06	0,000109828472388458	4,25856125511227	58,2440158201025	0,00192171024350216	0,0519692848632506	RAD_10521	95
loc7209_pos105	loc7209_pos105_AC	bio10	pop1	-67,1089777415004	22,1019538463634	14,9595848395124	0	0,273469450969477	0,141389244282345	0,103006417515486	0,0964150131881024	0,1883781077002	140,217955483001	150,371440671368	22,1019538463634	14,9595848395124	1,49660828238469	-0,0384934932205161	20,5670978020017	2,58546457727741e-06	0,000109838674944218	1,3711184036926	58,2494264190679	0,000980350500984849	0,0519692848632506	RAD_7209	106
loc1133_pos24	loc1133_pos24_CC	bio17	pop1	-76,3614825132918	0,000828397759198032	0,000829259122166622	0	0,156804710847596	5,42415651565392e-06	-0,039281185123343	4,040956514328e-06	7,69320747572794e-06	158,722965026584	168,691994963999	30,3882673083339	14,9565546016073	-8,03582101537162	0,402123472748704	-0,108245862678743	3,53660766747088e-08	0,00011001521590816	0,0187552670499782	58,3430492699834	6,09755094899078e-05	0,0519692848632506	RAD_1133	25
loc5838_pos15	loc5838_pos15_GG	bio14	pop1	-109,083715345023	20,9939262381659	14,9552270090153	0	0,264370188451111	0,0877814313642133	0,0626937663791003	0,0987119101428917	0,142248919342701	224,167430690046	234,092233782249	20,9939262381659	14,9552270090153	-4,3261982105116	0,504888916256681	11,8345551275972	4,60741705694013e-06	0,000110092651091001	2,44339619880238	58,3841145412776	0,00138615935075919	0,0519692848632506	RAD_5838	16
loc1666_pos71	loc1666_pos71_CT	bio11	pop1	-91,8009335713714	19,7608367017268	10,898299177049	0	0,127554209437532	0,0971704070026513	0,0676664719812683	0,0949835924565378	0,147960902022835	189,601867142743	199,466668234826	27,0833356374736	14,9542641054927	-14,5826895456387	-0,0364752674173369	-19,4534899399302	1,94870578012039e-07	0,000110148849186127	0,103343375190189	58,4139174026884	0,000186302307255521	0,0519692848632506	RAD_1666	72
loc4104_pos3	loc4104_pos3_CC	bio3	pop1	-63,4076710106926	20,6186052640189	14,9537326379538	0	0,203439634444375	0,139849781164071	0,0991535906972637	0,0988957921047191	0,188343047337362	132,815342021385	142,680143113469	20,6186052640189	14,9537326379538	-17,4234419758324	0,882341919261762	20,0386232678558	5,60487672287217e-06	0,000110179879677941	2,97236701392012	58,4303734310461	0,00156272278676417	0,0519692848632506	RAD_4104	4
loc16381_pos107	loc16381_pos107_AG	bio11	pop1	-103,695848134408	1,26532018600923	1,30081855009031	0	0,149170417269088	0,00606411520449961	-0,0226912082537893	0,00646781452602175	0,00984440924926811	213,391696268816	223,210694944507	20,2817766344224	14,9437011556659	-7,87596405047036	-0,0195248353398369	3,0468805145682	6,68341316805199e-06	0,000110767235273178	3,544334304455	58,7418586756013	0,00172845518094304	0,0519692848632506	RAD_16381	108
loc12941_pos102	loc12941_pos102_AA	bio1	pop1	-49,9826337957708	13,4763975533906	12,4547565499165	0	0,202068455338544	0,118795836927933	0,0659052169574449	0,0664466156918125	0,151214230795224	105,965267591542	115,799611569233	21,2223130828243	14,9367982547159	10,7204570344025	0,0585049384371742	-14,8655842049347	4,08975502048817e-06	0,000111173238068944	2,16887070295525	58,9571692662462	0,00128905585445249	0,0519692848632506	RAD_12941	103
loc14160_pos59	loc14160_pos59_TT	bio9	pop1	-109,957510382218	21,8462819235685	14,925681408309	0	0,133482728937131	0,0903630220414614	0,0655451544452436	0,0917531966127428	0,140020992955775	225,915020764435	236,189870816879	21,8462819235685	14,925681408309	-6,91950530831088	-0,021767058306712	-37,8241726754896	2,95388418142715e-06	0,000111830240298923	1,56649795132608	59,3055893748444	0,00105029300497426	0,0519692848632506	RAD_14160	60
loc14741_pos55	loc14741_pos55_GT	bio6	pop1	-70,9728042227281	9,55519847761551	7,01890724938597	0	0,169675672440143	0,0630702810874624	0,0234665316298992	0,0462016115796166	0,0875635284156949	147,945608445456	157,87041153766	21,6962501859557	14,9159223749279	7,59800436526124	0,024155745142611	-11,2018846915816	3,19415046509357e-06	0,000112410216693878	1,69391548634749	59,6131612966641	0,00110142243816254	0,0519692848632506	RAD_14741	56
loc10864_pos18	loc10864_pos18_AG	bio1	pop1	-60,5584367782414	19,124471809224	14,9126838229149	0	0,214412566907137	0,136368285396529	0,0935848966294449	0,09076039339686	0,180696714967414	127,116873556483	137,02678828066	19,124471809224	14,9126838229149	-7,8009116691746	-0,0396491928374803	22,9528733917107	1,22464534059701e-05	0,000112603351143203	6,49451467734725	59,7155839715611	0,0024410925055276	0,0519692848632506	RAD_10864	19
loc1572_pos78	loc1572_pos78_AA	bio17	pop1	-59,6141119962885	14,2601452148114	12,1971750108593	0	0,177669955307695	0,106826874127564	0,0618791379642853	0,0688181806356594	0,14131602796135	125,228223992577	135,123176092221	22,2818772119304	14,912616406888	-4,24644205428403	0,2628870662517	-14,9142383415433	2,35417954038587e-06	0,000112607375115464	1,24846378549835	59,7177179564828	0,000930388997823243	0,0519692848632506	RAD_1572	79
loc17253_pos102	loc17253_pos102_TT	bio11	pop1	-70,8199964766937	16,7918290352896	13,9938286758924	0	0,199497558804774	0,105987729134932	0,0681165494395494	0,0761510924995786	0,14467333802041	147,639992953387	157,709751777403	18,5651852681092	14,9111153706598	8,94646413539953	0,0188934209595057	-15,2677494790088	1,6419199249198e-05	0,000112697007452878	8,70739690743616	59,7652515983953	0,00286335360004528	0,0519692848632506	RAD_17253	103
loc5838_pos69	loc5838_pos69_CC	bio15	pop1	-103,106644716501	5,99779305205559	5,96269861404928	0	0,189578698415289	0,028263335645903	-1,03997770453903e-05	0,0293989560386914	0,0450850401680247	212,213289433002	222,12320415718	23,3233829073969	14,9111017382638	5,19181091772149	-0,105926349472551	6,19631831887787	1,36925236234197e-06	0,000112697821821833	0,726139174292469	59,7656834729111	0,000663576198226267	0,0519692848632506	RAD_5838	70
loc6894_pos87	loc6894_pos87_AA	bio18	pop1	-115,50014995076	6,26113047459555	5,73268174896621	0	0,109651435751063	0,0263891626408481	0,00110060229419336	0,0293748271731159	0,0433956355247433	237,000299901519	247,041622493671	19,7993249489106	14,9100842547683	3,47942856046375	-0,0193535284552355	6,98634020022585	8,60130488014305e-06	0,000112758620740673	4,5614268014277	59,7979262339524	0,00199605927060227	0,0519692848632506	RAD_6894	88
loc420_pos28	loc420_pos28_AA	bio2	pop1	-126,534457138139	0,677155556636089	0,680607139377932	0	0,0914867855419493	0,00266863465937416	-0,0209770517701768	0,00343143696823924	0,00473829579972228	259,068914276277	268,918525462491	18,999094645724	14,9074490230249	-7,67384152466444	0,0729052452563423	1,96492728839718	1,30780491657814e-05	0,000112916240447379	6,93552487749887	59,8815148015734	0,00252695135983189	0,0519692848632506	RAD_420	29
loc17090_pos5	loc17090_pos5_GG	bio4	pop1	-98,9554795782241	6,22039134977756	6,45417551381324	0	0,177824947709786	0,0304724939817015	0,00107965459117872	0,0300319192405501	0,047492006211786	203,910959156448	213,865319137981	18,4470393121907	14,9064148797682	-6,71000851640038	0,000306761473737794	7,19116898508753	1,74692024606525e-05	0,000112978155678298	9,26423251052833	59,9143495630038	0,00296128721866871	0,0519692848632506	RAD_17090	6
loc1666_pos64	loc1666_pos64_AA	bio15	pop1	-100,430348902856	15,2643691180506	11,1115141642225	0	0,113967980857835	0,0706274812788607	0,0428657779031182	0,073837313546633	0,111460166851494	206,860697805712	216,740612279885	19,6965345833634	14,9049479579916	7,35027379573233	-0,102103211601847	12,3687944380901	9,0765812610807e-06	0,000113066040428117	4,8134744212138	59,9609564277581	0,00206304335047405	0,0519692848632506	RAD_1666	65
loc2345_pos105	loc2345_pos105_CG	bio5	pop1	-119,18474096022	19,8720527771234	14,8962211727844	0	0,116474211745432	0,0769514199193261	0,0537173572538187	0,0848932202420719	0,124064143844991	244,36948192044	254,604420076005	19,8720527771234	14,8962211727844	-6,85449752486106	0,0305999623367993	-19,8508227682828	8,28019885451164e-06	0,000113590295049841	4,3911384961269	60,2389780902413	0,00194787486452205	0,0519692848632506	RAD_2345	106
loc10690_pos72	loc10690_pos72_GG	bio5	pop1	-115,006501130868	0,656573195966422	0,63092730608001	0	0,100516558492913	0,00284637969556075	-0,0231648529869229	0,00300727272050469	0,00460608477601798	236,013002261736	246,166487450103	17,4082743655063	14,8939066450664	5,18832977643465	-0,0220674374634159	2,53557397271347	3,01510572375088e-05	0,000113729748499749	15,9896483720812	60,3129327648899	0,00408471972714847	0,0519692848632506	RAD_10690	73
loc8468_pos94	loc8468_pos94_GG	bio4	pop1	-123,624960795137	9,95656344893664	9,68208557751353	0	0,156006619094749	0,0387103903986666	0,015382829279493	0,0465221263044464	0,0657186637671733	253,249921590274	263,276924346168	18,0240758839991	14,8936415400443	4,78723174692169	-0,000287803302345817	-7,27994953683664	2,18128778128491e-05	0,000113745732434151	11,5677617359545	60,3214093330138	0,00335698621396514	0,0519692848632506	RAD_8468	95
loc412_pos47	loc412_pos47_TT	bio7	pop1	-19,9156047898707	14,1944725515539	6,37349464004685	0	0,46654316787422	0,262735647040198	0,151677354700296	0,06446873781474	0,287768044952678	45,8312095797413	55,9150860768696	22,3567900425006	14,8918780720578	5,58286433202122	-0,0180438747806025	27,6598460126633	2,26411128320343e-06	0,000113852114487182	1,20069896748588	60,3778256506134	0,000905296859625083	0,0519692848632506	RAD_412	48
loc14741_pos55	loc14741_pos55_GG	bio7	pop1	-80,8724868625293	10,794754498941	8,38535072778888	0	0,187339459977611	0,0625638779546857	0,0277892781465157	0,0520365939712221	0,0905995532517648	167,744973725059	177,669776817262	20,0880997607467	14,888638767313	-7,37972156289719	0,0157858573366826	11,0183961615145	7,39554143391412e-06	0,000114047788106041	3,92198874215047	60,4815948928194	0,00182825969987594	0,0519692848632506	RAD_14741	56
loc2998_pos63	loc2998_pos63_CC	bio15	pop1	-68,8490260603965	5,89266486095353	5,73830576445997	0	0,146103184156383	0,0410379235149485	-0,000747507508163711	0,0274128459715275	0,0557148154643464	143,698052120793	153,767810944809	16,4949290423249	14,882491477641	7,43446661688203	-0,0882168372108481	-8,99482569263578	4,87803646633604e-05	0,00011442005282693	25,869105427544	60,6790135750718	0,00549419250553765	0,0519692848632506	RAD_2998	64
loc8954_pos106	loc8954_pos106_CC	bio17	pop1	-72,8157425114221	7,27749842369482	6,95755651100147	0	0,131421628305774	0,0475936616650075	0,00835463289925974	0,0329807328808872	0,0652156200347473	151,631485022844	161,771177083466	23,4699281072934	14,8824499358048	-4,29588251175841	0,256049244204669	-9,70902878248467	1,2688158629245e-06	0,000114422572654272	0,672875890794394	60,6803498848682	0,000639073036850724	0,0519692848632506	RAD_8954	107
loc7199_pos37	loc7199_pos37_TT	bio4	pop1	-93,1469399914669	4,14341681491594	3,70171128123941	0	0,148936754197321	0,0217573809573353	-0,0097490523983589	0,0201059905017802	0,0331327584510765	192,293879982934	202,248239964466	21,6195089747759	14,8811391238911	6,17900719024787	-0,000441674135580887	-5,99690646463532	3,32453053948214e-06	0,000114502112030372	1,76305838663709	60,722531047723	0,00112913031112222	0,0519692848632506	RAD_7199	38
loc11864_pos80	loc11864_pos80_CC	bio15	pop1	-129,649634571015	0,175573820673046	0,174546928763161	0	0,0940742084365366	0,000676650648164311	-0,0224469783383361	0,000851936995789406	0,00118947621914391	265,29926914203	275,282897648399	19,0501111897202	14,8805406509409	-5,02572190562733	0,0786611055379101	-0,952233982131225	1,2733035437573e-05	0,000114538445556453	6,75255788718283	60,7417993706072	0,00249670644426927	0,0519692848632506	RAD_11864	81
loc13766_pos27	loc13766_pos27_GT	bio9	pop1	-103,330741183895	22,460079104397	14,8801610379341	0	0,120505943748148	0,0980269118283021	0,0718399394567459	0,100077275284918	0,151876847953239	212,66148236779	222,745358864918	22,460079104397	14,8801610379341	-6,6363916744268	-0,0207564959373303	-33,763032330358	2,14556668837876e-06	0,000114561498024841	1,13783263504765	60,7540245095375	0,000874361918386223	0,0519692848632506	RAD_13766	28
loc13926_pos2	loc13926_pos2_GG	bio6	pop1	-65,3104331617313	20,1840227738484	14,8768779580976	0	0,235612056290414	0,133841965566674	0,0940554570793511	0,0900065373782587	0,177969603881653	136,620866323463	146,718794368528	20,1840227738484	14,8768779580976	11,054735763074	0,0203394981850359	-22,1950270136347	7,03379726848006e-06	0,000114761062046785	3,73014929982581	60,859856902527	0,00177729682583017	0,0519692848632506	RAD_13926	3
loc9708_pos56	loc9708_pos56_TT	bio11	pop1	-100,012759750529	2,34612978765397	2,24311830732083	0	0,115905380536122	0,0115931742212907	-0,0180552474874249	0,0114347566913249	0,0181742834534832	206,025519501057	215,97987948259	21,093259883449	14,8762841778736	5,24536463780904	0,0188633743538342	-4,02535274306926	4,37464143234948e-06	0,000114797192690283	2,31995109512071	60,8790176331255	0,00133909522883098	0,0519692848632506	RAD_9708	57
loc6046_pos62	loc6046_pos62_TT	bio9	pop1	-88,669220931543	16,0203559019465	10,1584625176842	0	0,124553649218949	0,0828529970558372	0,0518226013906183	0,0711671907636128	0,120667965385751	183,338441863086	193,478133923707	20,4791820240096	14,8755131196597	-6,79042855100243	-0,0199996234362721	-24,8225375775618	6,02833689934925e-06	0,000114844127523963	3,19693556778909	60,9039080202529	0,00162630055290896	0,0519692848632506	RAD_6046	63
loc6473_pos0	loc6473_pos0_AC	bio14	pop1	-65,8527013171602	7,23538666832494	7,06436279662459	0	0,139213840956089	0,0520753243496018	0,00889146142414649	0,0327930516344336	0,069351139406362	137,70540263432	147,845094694942	21,6866357994832	14,8727086161289	3,16088093222579	-0,714511230196275	10,3702659512585	3,2101995723997e-06	0,000115015002495041	1,70242661683587	60,9945260931652	0,00110412547812784	0,0519692848632506	RAD_6473	1
loc8123_pos11	loc8123_pos11_GG	bio15	pop1	-86,7176677310099	16,8238162544262	14,8706918242558	0	0,181739590695924	0,0884257924133901	0,0568898586836837	0,0756051426297928	0,128370884569614	179,43533546202	189,533263507085	16,8238162544262	14,8706918242558	6,16505213417547	-0,0745895669762002	-14,3234517154127	4,10153163483736e-05	0,000115138041323506	21,7511605352368	61,0597757985989	0,00492043624942018	0,0519692848632506	RAD_8123	12
loc8123_pos1	loc8123_pos1_TT	bio15	pop1	-86,7176677310099	16,8238162544262	14,8706918242558	0	0,181739590695924	0,0884257924133901	0,0568898586836837	0,0756051426297928	0,128370884569614	179,43533546202	189,533263507085	16,8238162544262	14,8706918242558	6,16505213417547	-0,0745895669762002	-14,3234517154127	4,10153163483736e-05	0,000115138041323506	21,7511605352368	61,0597757985989	0,00492043624942018	0,0519692848632506	RAD_8123	2
loc17720_pos62	loc17720_pos62_CG	bio11	pop1	-87,4958323954101	0,000366507518623244	0,000366110305461633	0	0,109936902899534	2,09442404836365e-06	-0,0342851811477791	1,77916112905426e-06	3,10845978652118e-06	180,99166479082	190,975293297189	19,4049757030754	14,8659712821505	-9,6643969436129	-0,022444931975449	-0,0693552325200914	1,05731231302362e-05	0,000115426546602682	5,60711751218062	61,2127753412412	0,00224745752568681	0,0519692848632506	RAD_17720	63
loc5914_pos83	loc5914_pos83_GG	bio6	pop1	-71,9991031674473	0,136508101068315	0,132807696464804	0	0,141785491878403	0,000947086908261536	-0,0406806363191343	0,000668933522322936	0,00132029886235926	149,998206334895	159,952566316427	20,1612682439601	14,8648608538549	12,4520619383617	0,0253043449838761	1,61976927216218	7,11796871323347e-06	0,000115494518277758	3,77478693206455	61,2488219440238	0,00179145937235847	0,0519692848632506	RAD_5914	84
loc10521_pos94	loc10521_pos94_AA	bio9	pop1	-89,863876321534	6,61568804290142	5,23793314526449	0	0,0896316773326335	0,0355026612074333	0,00330404998767299	0,0291024457076683	0,05152934465625	185,727752643068	195,962690798633	19,7223924620528	14,8632906238619	5,80680524912258	0,0162597229650468	13,4992420118737	8,95459433482982e-06	0,000115590704165231	4,74878255845828	61,2998310514972	0,00205266302459922	0,0519692848632506	RAD_10521	95
loc12730_pos88	loc12730_pos88_TT	bio9	pop1	-89,4209022409524	16,3863331505501	14,8619805954816	0	0,489798094537571	0,0839342799110225	0,0532010051240865	0,0740463888599566	0,123388170293694	184,841804481905	194,925680979033	16,3863331505501	14,8619805954816	-2,8973917973414	-0,0116084296402701	15,3135565029788	5,16563519956952e-05	0,000115671012856384	27,3942932776531	61,3424201959716	0,00565307279256281	0,0519692848632506	RAD_12730	89
loc8077_pos65	loc8077_pos65_TT	bio14	pop1	-60,9630389228609	4,17368974122902	4,23085162751713	0	0,151260092173085	0,0330983143037999	-0,0144830580874122	0,0191371521384821	0,0432749356705728	127,926077845722	138,051913068774	24,1209899338784	14,8579047071831	-3,88986250409651	0,837683521007157	-8,72809220278632	9,04687966532354e-07	0,000115921236481397	0,479772313035505	61,4751182883414	0,000516254453290189	0,0519692848632506	RAD_8077	66
loc13052_pos5	loc13052_pos5_CC	bio17	pop1	-91,6740538115598	0,205296665968869	0,203622558348866	0	0,157243047783926	0,0011184574144184	-0,0315695770202373	0,00100584999914563	0,00169524100295051	189,34810762312	199,302467604652	23,6342832813248	14,8545402095991	-5,74614402470559	0,16733887740859	-1,44038037148279	1,16493464374232e-06	0,000116128197441589	0,61778581040014	61,5848734108288	0,00060177610364422	0,0519692848632506	RAD_13052	6
loc7324_pos51	loc7324_pos51_GG	bio19	pop1	-106,102181268648	17,3149761992249	11,3973015095156	0	0,0966612142187142	0,0754401624479314	0,0492985744099502	0,0756869234266739	0,116855064379385	218,204362537296	228,385245176353	21,6944350480254	14,8526375036827	-4,05768644241541	0,138777364240267	20,2888943218534	3,19717426233929e-06	0,000116245403541676	1,69551906045525	61,6470299154145	0,00110152364537711	0,0519692848632506	RAD_7324	52
loc4851_pos8	loc4851_pos8_CC	bio1	pop1	-86,6215001338281	3,11340312444076	3,18445032950675	0	0,11041582182765	0,0176540407070939	-0,0163679731500387	0,0139264554799548	0,0254064280467332	179,243000267656	189,451032413273	20,1294052375698	14,8524870849373	8,53663181012785	0,0483592726792002	-5,70199073188234	7,23753544058044e-06	0,000116254674367324	3,83819531977774	61,6519464011304	0,00180639303319027	0,0519692848632506	RAD_4851	9
loc1925_pos18	loc1925_pos18_TT	bio11	pop1	-58,0492344807829	2,64953197083452	2,10258395009577	0	0,162794997091211	0,0223122237850793	-0,0282149425915203	0,0120254290807995	0,028731243976475	122,098468961566	132,265684151015	26,1168478922231	14,852088027553	16,6709076371062	0,0392687656028891	10,1720098243953	3,21367615628792e-07	0,000116279273255545	0,17042703118503	61,664991634334	0,000248856390876832	0,0519692848632506	RAD_1925	19
loc5742_pos56	loc5742_pos56_TT	bio9	pop1	-103,609347289437	0,711622662954926	0,676166573778349	0	0,168723936418028	0,00342240935518456	-0,0254334115736214	0,00344851909868557	0,00542602482805664	213,218694578873	223,202323085242	19,3343963113953	14,8518086424484	-4,43374244399998	-0,0135974980687803	-3,4785904008359	1,0971210000802e-05	0,000116296498365209	5,81823014520532	61,6741264200407	0,00230267254401162	0,0519692848632506	RAD_5742	57
loc12199_pos32	loc12199_pos32_CG	bio2	pop1	-95,0959340357714	0,185485397353132	0,186589241005434	0	0,126931473840294	0,000974303896831074	-0,0305420497590689	0,000842760120555693	0,0014553017851111	196,191868071543	206,3727507106	18,9768207253674	14,8514552015845	5,43915493665804	-0,0663294439135003	1,22425059498781	1,3231612480322e-05	0,000116318292962181	7,01696226733938	61,685684487118	0,0025421893676276	0,0519692848632506	RAD_12199	33
loc12199_pos62	loc12199_pos62_CT	bio2	pop1	-95,0959340357714	0,185485397353132	0,186589241005434	0	0,126931473840294	0,000974303896831074	-0,0305420497590689	0,000842760120555693	0,0014553017851111	196,191868071543	206,3727507106	18,9768207253674	14,8514552015845	5,43915493665804	-0,0663294439135003	1,22425059498781	1,3231612480322e-05	0,000116318292962181	7,01696226733938	61,685684487118	0,0025421893676276	0,0519692848632506	RAD_12199	63
loc420_pos28	loc420_pos28_AA	bio4	pop1	-126,576286353187	1,0030045277417	0,969742135101873	0	0,091374158198718	0,00394641950673298	-0,0196611678824396	0,00507845436652884	0,00700703633425668	259,152572706375	269,002183892589	18,9154362156264	14,8510648111659	-5,96254809105788	0,000335831926815839	-2,61473342442995	1,36642538875225e-05	0,000116342370797017	7,24639979312317	61,6984533963322	0,00258634736060686	0,0519692848632506	RAD_420	29
loc12752_pos82	loc12752_pos82_CC	bio6	pop1	-120,671612425315	9,51381316667143	9,27238141814925	0	0,17677707541862	0,0379252391795175	0,0140072337393584	0,0453484218599136	0,0642458078687759	247,343224850629	257,312254788044	21,9917253821108	14,8504230935776	-6,97369210705761	-0,0180017100800247	7,29411766543968	2,73828470137998e-06	0,000116381960462316	1,45216166626643	61,7194485084545	0,00100890178854688	0,0519692848632506	RAD_12752	83
loc12199_pos32	loc12199_pos32_GG	bio6	pop1	-96,6107681361057	4,29369145850228	4,29429766970893	0	0,13360007636231	0,0217385338225981	-0,00863887084100699	0,0193275600021898	0,0326185117191553	199,221536272211	209,402418911268	20,6575250238633	14,8501250353605	-4,93731171887812	-0,0159602897728748	-5,41324710839107	5,49209093221526e-06	0,000116400353264106	2,91255467899053	61,7292025423142	0,0015408602235253	0,0519692848632506	RAD_12199	33
loc12199_pos62	loc12199_pos62_CC	bio6	pop1	-96,6107681361057	4,29369145850228	4,29429766970893	0	0,13360007636231	0,0217385338225981	-0,00863887084100699	0,0193275600021898	0,0326185117191553	199,221536272211	209,402418911268	20,6575250238633	14,8501250353605	-4,93731171887812	-0,0159602897728748	-5,41324710839107	5,49209093221526e-06	0,000116400353264106	2,91255467899053	61,7292025423142	0,0015408602235253	0,0519692848632506	RAD_12199	63
loc14413_pos23	loc14413_pos23_AG	bio4	pop1	-90,4682865994849	15,8840193946556	14,846363240232	0	0,245060339127351	0,0807030361271762	0,0502184210727536	0,0763481804038165	0,121918005690302	186,93657319897	196,831525298614	17,9938623998531	14,846363240232	-6,81414353590661	0,000303212710502056	12,0357452142177	2,21618357763616e-05	0,000116632740613111	11,7528204252485	61,852441736464	0,00338292975752614	0,0519692848632506	RAD_14413	24
loc11372_pos55	loc11372_pos55_CC	bio15	pop1	-82,8351429317139	2,21345357670123	1,97179387371534	0	0,088322719348038	0,0131844429012769	-0,0225545751835551	0,0106873998212899	0,0191754788305272	171,670285863428	181,653914369797	18,5766851015466	14,8427868802	8,17192936987771	-0,106529860711431	5,45781448396696	1,6320444484298e-05	0,000116854105616606	8,65502547802396	61,9698355823872	0,00285162530972934	0,0519692848632506	RAD_11372	56
loc10690_pos72	loc10690_pos72_GG	bio7	pop1	-113,561186904545	0,648583419342462	0,613868141819972	0	0,118133981096705	0,0028475246679145	-0,0234947275358313	0,0029707319170083	0,00458272883329989	233,122373809091	243,275858997458	20,2989028181511	14,8408074880037	8,76861998865505	-0,0128623201471386	2,64262259308534	6,62385570594025e-06	0,000116976805283675	3,51274991026282	62,0349054244277	0,00172410446316118	0,0519692848632506	RAD_10690	73
loc13495_pos34	loc13495_pos34_AA	bio7	pop1	-104,939356779171	3,42524944790954	3,57163339143036	0	0,179239609921587	0,0160580675559654	-0,0120708050417938	0,0171504669102289	0,0260058934713345	215,878713558343	225,743514650426	19,3300969952329	14,8388041369243	7,27984154811243	-0,010741026424076	-5,44599257562773	1,09959400144595e-05	0,000117101122178436	5,83134491658814	62,1008329114239	0,00230333164038307	0,0519692848632506	RAD_13495	35
loc1591_pos2	loc1591_pos2_CC	bio19	pop1	-64,8303445052176	0,019935029443885	0,02003974199954	0	0,178150552266396	0,000153724040052079	-0,0461137892790918	9,3150004464621e-05	0,000204967295153974	135,660689010435	145,758617055501	20,4942324194829	14,8385915740138	-2,78627819384864	0,133057457702204	-0,746626710687169	5,98112069411227e-06	0,000117114320459102	3,17189596426023	62,1078321972302	0,00162058673413967	0,0519692848632506	RAD_1591	3
loc6099_pos19	loc6099_pos19_CC	bio9	pop1	-56,9829160695573	17,8473895259005	8,93746606857524	0	0,141765190718757	0,135399084404879	0,0898801302043048	0,0829908359209948	0,175590315332916	119,965832139115	129,949460645483	25,9836721071612	14,8377466727567	10,3654899456439	0,0306863586177859	39,4907086566858	3,44317154392204e-07	0,000117166796176132	0,182597584682965	62,1356610145342	0,000258147472142949	0,0519692848632506	RAD_6099	20
loc12768_pos80	loc12768_pos80_CC	bio4	pop1	-33,9796912040601	17,0494870316985	13,6189179542984	0	0,451158907876953	0,200561272536021	0,12998040209817	0,0779796955465829	0,234248850951481	73,9593824081201	84,0007050002726	32,313119589226	14,8341693829121	7,98162558126307	-0,000637752622992066	17,7847843809047	1,31224328143612e-08	0,000117389239364481	0,00695906232524641	62,253626641293	3,50250732033338e-05	0,0519692848632506	RAD_12768	81
loc11593_pos75	loc11593_pos75_CC	bio11	pop1	-76,5668700784019	4,07123790891254	3,22204817144812	0	0,162288886137915	0,0258976398776039	-0,0122690904246122	0,0199528959479905	0,0368959927300842	159,133740156804	169,058543249007	23,4175191341539	14,8330237099795	13,0680526123256	0,031234124444829	9,05344307861249	1,30385682904701e-06	0,00011746056948052	0,691458745866553	62,2914542857706	0,000650228192199163	0,0519692848632506	RAD_11593	76
loc6156_pos76	loc6156_pos76_TT	bio3	pop1	-119,60144828051	2,19281788962813	2,26637220716982	0	0,181666821009394	0,00908391391544954	-0,0157715397683674	0,0105374114949425	0,0153062194845559	245,202896561021	255,201052940817	18,4412629721265	14,8325151150098	12,0298565135238	-0,664727365891484	4,3335737108963	1,75222343523508e-05	0,00011749224881515	9,29235627726998	62,3082544071528	0,00296653757264015	0,0519692848632506	RAD_6156	77
loc12128_pos84	loc12128_pos84_AA	bio6	pop1	-92,4467376736522	23,1282673519545	14,8307950959836	0	0,236562190906178	0,111181970941333	0,0823388321321642	0,100658967100943	0,163702201891983	190,893475347304	201,046960535672	23,1282673519545	14,8307950959836	6,15236916909051	0,0187902343745566	13,1921566231884	1,51546352696042e-06	0,000117599449001	0,803677586690597	62,3651045953125	0,000693991244254441	0,0519692848632506	RAD_12128	85
loc12253_pos61	loc12253_pos61_AA	bio15	pop1	-69,736383871212	10,3525852798695	9,51527288293185	0	0,181378526724313	0,0690976865466093	0,0290510597310047	0,0517055094457394	0,096426745004567	145,472767742424	155,291766418115	16,5800613780127	14,8249246618338	6,93045126495945	-0,0827755260770214	-11,2316441075788	4,66387792355211e-05	0,00011796606580499	24,7333841266231	62,5595280855705	0,00536073660272476	0,0519692848632506	RAD_12253	62
loc12253_pos11	loc12253_pos11_TT	bio15	pop1	-69,736383871212	10,3525852798695	9,51527288293185	0	0,181378526724313	0,0690976865466093	0,0290510597310047	0,0517055094457394	0,096426745004567	145,472767742424	155,291766418115	16,5800613780127	14,8249246618338	6,93045126495945	-0,0827755260770214	-11,2316441075788	4,66387792355211e-05	0,00011796606580499	24,7333841266231	62,5595280855705	0,00536073660272476	0,0519692848632506	RAD_12253	12
loc9407_pos35	loc9407_pos35_AG	bio9	pop1	-45,2495027152095	0,0697927399979576	0,0689988967414287	0	0,154942727408493	0,000770604682935436	-0,0654773760919692	0,000350655792303627	0,000959050969402258	96,4990054304189	106,378919904592	19,8674164579381	14,822082717726	-8,00050358191886	-0,0198317340853287	-1,97814959774035	8,30030502759056e-06	0,000118143962254267	4,40180116162177	62,6538697747581	0,00195142445471936	0,0519692848632506	RAD_9407	36
loc10475_pos26	loc10475_pos26_AG	bio19	pop1	-69,650746966986	6,05557145974523	4,79276039161404	0	0,107310047772236	0,0416599732757604	0,000382310000512913	0,0270287799801	0,0560796675957403	145,301493933972	155,495982038525	19,92867339524	14,8212853569059	3,74064485278087	-0,153644294280519	-14,6754898092318	8,03856304015439e-06	0,000118193922940001	4,2629946743286	62,6803648256952	0,00192171024350216	0,0519692848632506	RAD_10475	27
loc13926_pos2	loc13926_pos2_GG	bio7	pop1	-65,6877092041354	17,8596516824882	13,5414468627475	0	0,236516842793689	0,119674629238467	0,079469602388203	0,0800687281802362	0,159467041293587	137,375418408271	147,473346453336	19,4294706890402	14,8159794074287	10,2144729525033	-0,0127728904016605	-18,8711480772741	1,04383819736334e-05	0,000118526922855928	5,53566185149333	62,8569606751101	0,00223411868892355	0,0520046629351494	RAD_13926	3
loc13634_pos44	loc13634_pos44_GG	bio9	pop1	-54,8396122413759	7,3203323325924	5,23582591239107	0	0,116951330674187	0,0625671800120217	0,0112849344777966	0,0347459270941762	0,0804746888948806	115,679224482752	125,677380862548	20,7619993455882	14,8158842001892	8,1055643902159	0,0218761849725457	20,5655609776066	5,20046990092086e-06	0,000118532906652776	2,75790279691655	62,8601339902869	0,00149645894999219	0,0520046629351494	RAD_13634	45
loc7133_pos65	loc7133_pos65_CC	bio15	pop1	-50,823720051917	1,12697902102552	0,982883668582955	0	0,142574258769086	0,0109655596268208	-0,0474147265483865	0,00527700873146981	0,0137864707020321	107,647440103834	117,731316600962	21,5260047286286	14,8134640467305	11,6562648522784	-0,147608144468843	6,32387558513013	3,49062969268809e-06	0,000118685116005192	1,85114375736696	62,9408533496414	0,00116869488372271	0,0520147199654874	RAD_7133	66
loc17104_pos95	loc17104_pos95_TT	bio9	pop1	-119,344447198869	0,663899441534289	0,634232586668359	0	0,142952218683875	0,00277372756292164	-0,0222938720408209	0,00301317597974102	0,00454407911887128	244,688894397738	254,869777036795	18,7994691337937	14,8082119346248	3,84289384828734	0,0119577613177076	3,06178827652649	1,45207536848316e-05	0,000119016111265619	7,70061705263253	63,1163860941605	0,00266468170957007	0,0520623279160981	RAD_17104	96
loc17090_pos5	loc17090_pos5_AA	bio4	pop1	-129,757008433929	0,0179451536071232	0,0179616891583119	0	0,0876275095807691	6,91442913903565e-05	-0,0230493955341735	8,79625703168328e-05	0,000122205901665443	265,514016867859	275,468376849392	18,5011885866821	14,807634544301	4,83258950057562	-0,000287386159205359	-0,302896560041863	1,69798375302161e-05	0,000119052555834415	9,00471347934914	63,1357133049955	0,00290984817017898	0,0520623279160981	RAD_17090	6
loc16941_pos15	loc16941_pos15_CC	bio2	pop1	-82,3678064008536	4,51777608082777	4,81168862658006	0	0,164956421858826	0,0266923818226363	-0,00875742535472021	0,0223356618699035	0,0391176691403595	170,735612801707	180,630564901351	21,7693211711986	14,803570826686	11,0928680051983	-0,0880452891866054	-7,10729613291953	3,07477655680423e-06	0,000119309373476329	1,63060935405131	63,2719083232201	0,00107495965170139	0,0521026961368232	RAD_16941	16
loc11322_pos7	loc11322_pos7_GG	bio15	pop1	-102,217950617376	2,52279937634871	2,33144817607603	0	0,0793181677256077	0,0121898686496362	-0,016801422763981	0,0121719145093685	0,0192037934925892	210,435901234752	220,419529741121	18,1469700494912	14,8006376249456	6,56952287404519	-0,0885340438828516	4,67297691070614	2,04494539660883e-05	0,000119495091572376	10,844713528388	63,3703979724791	0,00324245486105263	0,0521026961368232	RAD_11322	8
loc11593_pos3	loc11593_pos3_TT	bio1	pop1	-93,8746300142331	18,5064840166317	14,8000334272423	0	0,145421964060293	0,089725908494385	0,0606358095602768	0,0875447697858101	0,136833604739699	193,749260028466	203,67406312067	18,5064840166317	14,8000334272423	6,23322265047453	0,035727789671177	-13,1051725366858	1,69327263975247e-05	0,000119533382980085	8,9797295976825	63,3907045952329	0,00290475495414498	0,0521026961368232	RAD_11593	4
loc8363_pos17	loc8363_pos17_CC	bio1	pop1	-43,4062012300939	2,91960043430541	2,79293115918892	0	0,309306912010934	0,0325368914113984	-0,0343288845264773	0,0139384876249942	0,0397783928824479	92,8124024601878	102,825016699292	19,2785916348709	14,7947767893357	-2,32180101988975	-0,0403888051007908	-10,4661649039861	1,12965913953285e-05	0,000119867047322552	5,99078575558781	63,5676528020014	0,00233122971222468	0,0521915895039357	RAD_8363	18
loc7468_pos52	loc7468_pos52_CC	bio7	pop1	-118,237390654464	19,4656890570067	14,7899261881267	0	0,159073325974848	0,07605553365271	0,0526125822842866	0,0869468302900133	0,124638226256439	242,474781308927	252,572709353993	19,4656890570067	14,7899261881267	5,83444416578627	-0,0112842845210605	11,3795138205318	1,02423059731696e-05	0,00012017577021672	5,43167921907936	63,7313741097903	0,00220981097121309	0,0522694425955742	RAD_7468	53
loc14317_pos83	loc14317_pos83_GT	bio6	pop1	-72,9186394440094	0,0138444996730812	0,0139509258855252	0	0,126119028636587	9,49221325932519e-05	-0,0410429166487454	6,81971802452981e-05	0,000133065966123306	151,837278888019	161,776896825144	19,9224648230851	14,784473730356	-11,778190048994	-0,0238983547511433	0,486978266313875	8,06470958266953e-06	0,000120523754705256	4,27686065646214	63,915916547782	0,00192410840251468	0,052364185597781	RAD_14317	84
loc6509_pos42	loc6509_pos42_CG	bio15	pop1	-62,4293607259066	2,83927700443228	2,29631917798489	0	0,126282218258536	0,0222343109426662	-0,0247515468823164	0,0131191237174931	0,0292932540737012	130,858721451813	140,970635536196	21,3379698240343	14,7767466232995	-10,9890394817841	0,142080077691033	-8,68087954033328	3,85029315673197e-06	0,00012101864895131	2,04187976629178	64,178367874561	0,00124270542857066	0,0525224835002412	RAD_6509	43
loc13718_pos45	loc13718_pos45_CC	bio6	pop1	-69,8614131827038	2,27680205346335	2,33552432528689	0	0,153504185412841	0,0160338592348089	-0,0262197724599247	0,0113194576106742	0,0222668412425409	145,722826365408	155,617778465052	19,1901725199207	14,7695602151641	11,1259344982389	0,021921743496372	-6,23733956424909	1,18320962860849e-05	0,000121480749094904	6,27477363824399	64,4234278985112	0,00239139252044879	0,0526226427675945	RAD_13718	46
loc8529_pos66	loc8529_pos66_TT	bio19	pop1	-89,8982236085163	28,8542620828	14,7679281284428	0	0,363981196825922	0,138289786694836	0,109533594012174	0,126138165908615	0,20253109194568	185,796447217033	195,894375262098	28,8542620828	14,7679281284428	6,10569250269524	-0,123937443299895	-27,83930130011	7,80339980971528e-08	0,000121585942733653	0,0413828338028859	64,4792139786256	0,000100262521319973	0,0526226427675945	RAD_8529	67
loc400_pos59	loc400_pos59_CC	bio15	pop1	-120,49147869247	14,3616178444944	13,8124524245973	0	0,15728230171232	0,0562440687513727	0,0327464087967455	0,0703077052319582	0,0967864252762507	246,982957384941	256,832568571155	20,2758507170023	14,7669754848882	-5,35362884747797	0,0907058839485847	8,53799874994056	6,7041458805216e-06	0,000121647386284693	3,55532923506645	64,5117985997258	0,00173270633752091	0,0526226427675945	RAD_400	60
loc9708_pos56	loc9708_pos56_TT	bio6	pop1	-99,9035400258564	1,03152662699987	1,00559154197019	0	0,118932984106288	0,00513609730747653	-0,0247386369342242	0,00504374048228441	0,00805226826259311	205,807080051713	215,761440033245	21,3116993327934	14,7650353201364	5,87939540919824	0,0178482065580087	-2,66943286962255	3,90341949305622e-06	0,000121772619592289	2,07005361871859	64,5782120769435	0,00125242632657554	0,0526226427675945	RAD_9708	57
loc11834_pos84	loc11834_pos84_GG	bio2	pop1	-97,8163534664753	3,72004518319243	3,72010378369878	0	0,161850566880426	0,0186606161374945	-0,0114367862625707	0,0178107131820476	0,0288070708900974	201,632706932951	211,630863312747	18,9619797510953	14,7606700760062	5,62116516783762	-0,0657246988678417	5,17533604119162	1,33349347323651e-05	0,000122054861063162	7,07175591739837	64,7278898092942	0,00255456488807817	0,0526880172570411	RAD_11834	85
loc12768_pos80	loc12768_pos80_CT	bio8	pop1	-52,922776539519	17,6400329907217	12,9267405207245	0	0,361527089948003	0,142850947646282	0,0942622808150739	0,0805688883462957	0,181225652230748	111,845553079038	121,88687567119	17,6400329907217	14,7562155005385	-5,98725245215563	0,0265348486669184	26,540987172185	2,66910350419566e-05	0,000122343557277957	14,1547363213803	64,8809906085319	0,00378767726216521	0,0526929320165339	RAD_12768	81
loc1944_pos100	loc1944_pos100_CC	bio5	pop1	-112,686548156236	3,16026438603648	2,89736004187482	0	0,0911251310836158	0,013828459776626	-0,0124259128088955	0,0159945052873873	0,0232348284915891	231,373096312472	241,207440290163	17,3554158063983	14,7522869617257	-5,03404839722303	0,0226291592542872	-5,4630775022731	3,10013568189916e-05	0,000122598732005665	16,440577545534	65,0163143597803	0,00414837297519122	0,0526929320165339	RAD_1944	101
loc1944_pos99	loc1944_pos99_TT	bio5	pop1	-112,686548156236	3,16026438603648	2,89736004187482	0	0,0911251310836158	0,013828459776626	-0,0124259128088955	0,0159945052873873	0,0232348284915891	231,373096312472	241,207440290163	17,3554158063983	14,7522869617257	-5,03404839722303	0,0226291592542872	-5,4630775022731	3,10013568189916e-05	0,000122598732005665	16,440577545534	65,0163143597803	0,00414837297519122	0,0526929320165339	RAD_1944	100
loc17090_pos5	loc17090_pos5_GG	bio9	pop1	-98,5751040509821	0,0444276120399664	0,0439264833825564	0	0,177405720578938	0,00022529827892682	-0,0302014928874512	0,000217758699092586	0,0003514270587544	203,150208101964	213,104568083497	19,2077903666747	14,7516798255596	-4,36031880873163	-0,0128796950302822	-0,855417577451679	1,1723398797047e-05	0,000122638215762781	6,21712940325235	65,0372533068867	0,00238131185179497	0,0526929320165339	RAD_17090	6
loc2160_pos14	loc2160_pos14_AA	bio4	pop1	-119,21087068755	10,0367768155814	10,066722877887	0	0,191674323657221	0,0403961872133463	0,016247286850851	0,0484728073519402	0,0684929289761533	244,4217413751	254,346544467304	18,060451378581	14,7490780993833	5,43095256980749	-0,000293765441864494	-7,62376267839289	2,14000657331434e-05	0,000122807558277094	11,3488400594691	65,1270586903917	0,00330795056781711	0,0526929320165339	RAD_2160	15
loc1666_pos71	loc1666_pos71_CC	bio15	pop1	-100,408055150664	14,9931894652602	10,9523583467189	0	0,112419865954303	0,0694742510238269	0,0416719273682225	0,0729271958462325	0,109868942948029	206,816110301327	216,680911393411	19,4891541667012	14,7468067912003	7,32593016044565	-0,101741269861979	12,3106083906391	1,01172508971559e-05	0,000122955586808146	5,36536026127792	65,2055608849224	0,00219922143293541	0,0526929320165339	RAD_1666	72
loc7721_pos59	loc7721_pos59_AA	bio19	pop1	-138,56499038407	18,8352513011798	14,4399784689902	0	0,107819423069949	0,0636400808618232	0,043367429381616	0,0820522237915863	0,11095072273174	283,129980768141	293,310863407198	23,1247664651232	14,7441477209065	-3,89188324346649	0,100931178703347	13,9847597893197	1,51822520943998e-06	0,000123129115303619	0,805142156619792	65,2975861695849	0,000694467656876233	0,0526929320165339	RAD_7721	60
loc14741_pos55	loc14741_pos55_GT	bio11	pop1	-71,0674782558171	12,8237881293393	8,78139496957294	0	0,170726558467125	0,0827561436371398	0,0440361603673895	0,0615109585139219	0,114833658875514	148,134956511634	158,059759603838	21,5069021197778	14,7434665700988	7,00502052537541	0,0263239881091792	-13,0870114488672	3,52557434500774e-06	0,000123173606233284	1,86967553549582	65,3211805104226	0,00117551701035436	0,0526929320165339	RAD_14741	56
loc1133_pos24	loc1133_pos24_CC	bio6	pop1	-77,5642035618124	13,8533767725214	7,81163393779873	0	0,174593972287668	0,0819814802111185	0,0464746944401296	0,0653446690655578	0,116383741252937	161,128407123625	171,09743706104	27,9828252112927	14,7384709296843	19,2448046234312	0,0415969084281472	21,3435713196052	1,22396965663986e-07	0,000123500402931667	0,064909314036994	65,4944866819158	0,000139887966503832	0,0526929320165339	RAD_1133	25
loc14317_pos83	loc14317_pos83_GG	bio4	pop1	-74,9465301179291	0,0193645034514409	0,0191118745962871	0	0,130798058248351	0,000129172104881332	-0,03989419494047	9,5387092979862e-05	0,000182676978523204	155,893060235858	165,832678172984	21,6193068379296	14,7365046063143	10,4225674880631	-0,000468923114931923	0,613652047294956	3,32488091913324e-06	0,000123629271941197	1,7632441992729	65,5628282373119	0,00112913031112222	0,0526929320165339	RAD_14317	84
loc1587_pos37	loc1587_pos37_GG	bio9	pop1	-117,92663674775	1,44885487206172	1,49642937580299	0	0,234728706791465	0,00610552834914974	-0,0191786949373203	0,0069414445256152	0,0102010924952841	241,8532734955	251,865887734604	17,1773922851706	14,7355717967055	-2,75167826340233	-0,0107829271166863	4,01370811599878	3,40464172432715e-05	0,000123690453800936	18,0554278996172	65,595274078805	0,00440034812261528	0,0526929320165339	RAD_1587	38
loc11646_pos5	loc11646_pos5_CC	bio16	pop1	-23,228644853292	1,78925685164229	1,51295561672976	0	0,279574716614034	0,0370856979262326	-0,0872755347012451	0,00848407608450022	0,0413324824097956	52,4572897065839	62,4986122987363	15,5319480923325	14,7319050684464	-7,30236726898079	0,022597934774812	12,4178058920448	8,11225799133941e-05	0,000123931245623561	43,0207643345113	65,7229703165955	0,00742544589294441	0,0526929320165339	RAD_11646	6
loc6473_pos0	loc6473_pos0_CC	bio14	pop1	-67,979801192512	8,08304384619993	7,81950374428551	0	0,133617789416445	0,0561156300421241	0,0144612994880428	0,0365638382916236	0,0753731423216007	141,959602385024	152,099294445645	20,97922100204	14,7298261383757	-2,96623161607966	0,680046329092092	-10,6161721739481	4,64291766716416e-06	0,000124067977260516	2,46222281141516	65,7954815648421	0,00139372190140306	0,0526929320165339	RAD_6473	1
loc6677_pos80	loc6677_pos80_AG	bio11	pop1	-71,12320014654	8,07559665306358	7,84177249123111	0	0,175543687230382	0,0537219889112892	0,0138076708348094	0,0380809542735876	0,0740066672994869	148,24640029308	158,259014532184	18,1069248352079	14,7297169154451	-9,15958398741356	-0,0198390797161555	10,6896820731785	2,08840540914302e-05	0,000124075165071342	11,0751897976591	65,799293390304	0,00327079527560245	0,0526929320165339	RAD_6677	81
loc9028_pos15	loc9028_pos15_TT	bio3	pop1	-28,7973654806759	0,137833977720808	0,144321888034966	0	0,283685494454564	0,00238745633190332	-0,101540023875013	0,000665642988016555	0,00273493384472077	63,5947309613518	73,5928873411479	22,5090447387318	14,7270137339941	-27,5263755049427	1,34887492652405	2,5145782160556	2,09156460362095e-06	0,000124253191358532	1,10919435746306	65,8937039348739	0,000861052473905321	0,0526929320165339	RAD_9028	16
loc6906_pos77	loc6906_pos77_TT	bio9	pop1	-93,4475395635422	8,36644628388302	8,13367615084262	0	0,0813676028243247	0,0428473877087365	0,0121193680060747	0,0373152674269595	0,0634248924664906	192,895079127084	203,075961766141	18,6872081487388	14,7264131942819	1,83953083325593	0,0147460029240159	10,0881885321597	1,54012240591793e-05	0,000124292776635121	8,16754634061585	65,9146967195841	0,00274571272335019	0,0526929320165339	RAD_6906	78
loc11864_pos80	loc11864_pos80_AA	bio9	pop1	-85,1539476397008	14,9655983371079	14,2311387270275	0	0,114463467743935	0,0807757118678002	0,0483911549466727	0,0700723909698458	0,118129946709746	176,307895279402	186,29152378577	18,268464107744	14,7214762997602	1,47070712753659	0,0132512284033266	13,0754435852872	1,91857174285689e-05	0,000124618679346627	10,1745312952838	66,0875287937443	0,00311056787314709	0,0527272052739014	RAD_11864	81
loc14160_pos59	loc14160_pos59_TT	bio6	pop1	-107,65408735923	26,4531279695444	14,7105345153206	0	0,148342403844249	0,109418371242326	0,0846005036461085	0,109999810549339	0,167866442442034	221,308174718459	231,583024770903	26,4531279695444	14,7105345153206	-17,4904496362202	-0,0384348658861916	-29,1765799050663	2,70010893473136e-07	0,00012534405654827	0,143191637004886	66,4722093805654	0,000224162241204733	0,0529145744641427	RAD_14160	60
loc1152_pos11	loc1152_pos11_AA	bio5	pop1	-116,201456564912	19,2213926948499	14,7034971424548	0	0,190978253412367	0,0763892527466836	0,0525441795120627	0,0907683796350545	0,127438847550161	238,402913129824	248,327716222028	19,2213926948499	14,7034971424548	-5,66588002456677	0,0280361757560001	-21,9588457956402	1,16401624274044e-05	0,000125812838298096	6,17298765817627	66,7208127805699	0,00238021597866791	0,0529145744641427	RAD_1152	12
loc1152_pos45	loc1152_pos45_CC	bio5	pop1	-116,201456564912	19,2213926948499	14,7034971424548	0	0,190978253412367	0,0763892527466836	0,0525441795120627	0,0907683796350545	0,127438847550161	238,402913129824	248,327716222028	19,2213926948499	14,7034971424548	-5,66588002456677	0,0280361757560001	-21,9588457956402	1,16401624274044e-05	0,000125812838298096	6,17298765817627	66,7208127805699	0,00238021597866791	0,0529145744641427	RAD_1152	46
loc376_pos5	loc376_pos5_TT	bio10	pop1	-120,577046983486	1,01520433683576	1,02061822018841	0	0,159272341271485	0,00419212651622817	-0,0205839290862985	0,0051141724919724	0,00724718666221185	247,154093966971	257,018895059055	17,4516080412866	14,7021807973373	-2,58993696196532	0,0262848994895952	2,68272500147636	2,94714882588029e-05	0,000125900719972906	15,6292607104318	66,7674180145917	0,00402944298387071	0,0529145744641427	RAD_376	6
loc2872_pos90	loc2872_pos90_CT	bio11	pop1	-99,3495838290381	1,97829821136467	1,76689571193129	0	0,0992779636872301	0,00985809843070143	-0,0200406247468354	0,00899264726199784	0,0149872985382355	204,699167658076	214,866382847526	21,0095753195459	14,6991690402953	-10,0557409990959	-0,0239898969937636	-4,88035553455532	4,56993700805189e-06	0,000126102023049183	2,42351985423606	66,8741726593968	0,00137590936453977	0,0529145744641427	RAD_2872	91
loc15042_pos58	loc15042_pos58_AG	bio11	pop1	-96,7492825036045	0,343200845586144	0,352770590376268	0	0,121881111568258	0,00177052063097059	-0,0291825609900277	0,0017318362419268	0,00277398734011807	199,498565007209	209,363366099293	19,9243726636222	14,6982001371489	-8,51345343087232	-0,020527071748148	1,7981293560342	8,05666590212087e-06	0,00012616685250819	4,27259494788094	66,9085528884382	0,00192410840251468	0,0529145744641427	RAD_15042	59
loc14317_pos83	loc14317_pos83_GG	bio17	pop1	-75,3293235677947	16,0364575389546	14,3630051955977	0	0,127527727829818	0,0962023304179461	0,0602084719797249	0,0759576063118928	0,135619659728096	156,658647135589	166,598265072715	20,8537199381986	14,6980359116719	-3,50308471881474	0,213331292887547	-13,5747718660507	4,95728540644415e-06	0,000126177844185162	2,62893768217465	66,9143819725869	0,0014530841101847	0,0529145744641427	RAD_14317	84
loc7908_pos100	loc7908_pos100_AA	bio6	pop1	-49,03434879142	3,6144632277278	3,33536783280426	0	0,126468690090959	0,0355463303748142	-0,0234604899499178	0,0181802378524454	0,0450908803218527	104,06869758284	113,918308769054	19,0046463747296	14,6967738630308	13,9603720459681	0,026611607106779	-11,3169432011513	1,30400532821699e-05	0,000126262345782401	6,9153749764938	66,9591946906315	0,0025244566633061	0,0529145744641427	RAD_7908	101
loc2351_pos6	loc2351_pos6_CT	bio6	pop1	-91,3584731873931	6,42078386477216	4,82222291729348	0	0,103762604918044	0,0339476626722744	0,00222474841079672	0,0314393721303383	0,0515605574879103	188,716946374786	198,626861098963	23,2662160344516	14,6896709455891	-13,4096545932833	-0,0289170204123803	-10,4140845766157	1,41056089002043e-06	0,000126738991684042	0,748045830073852	67,2119685918979	0,000671089427664824	0,052961077881845	RAD_2351	7
loc16803_pos37	loc16803_pos37_TT	bio9	pop1	-110,052492260591	1,11450729907278	1,11053529034406	0	0,0961507011752038	0,00503801581814654	-0,0220843681572905	0,00509937263204239	0,00799884530380957	226,104984521182	236,258469709549	17,6278502804784	14,689506795159	1,9667818187281	0,0135745776982053	3,58688487932481	2,68625564218947e-05	0,000126750028494302	14,2456971965463	67,2178216110412	0,00380034269033298	0,052961077881845	RAD_16803	38
loc8830_pos13	loc8830_pos13_AC	bio18	pop1	-108,163851656305	14,2444126154492	11,6497250991987	0	0,0976038502830501	0,0617785570389334	0,0357563297810977	0,0658844043053854	0,0986001713225168	222,32770331261	232,354706068505	17,9876694295577	14,6892361645649	-3,60500844442717	0,0186143194765354	-11,5209682581417	2,22340527441881e-05	0,000126768226712253	11,7911183831923	67,2274724535887	0,00338882468026483	0,052961077881845	RAD_8830	14
loc17908_pos86	loc17908_pos86_AA	bio15	pop1	-123,224311589223	7,99966459048173	7,66013222090339	0	0,139069477391375	0,0314392549489132	0,00785882509965126	0,0390177363492363	0,054340892299905	252,448623178445	262,358537902622	20,3776864772999	14,6872468732873	5,12087353680866	-0,090579313435363	6,44781639206735	6,35666864567157e-06	0,000126902074883558	3,37105580283526	67,2984545480988	0,00167509249909372	0,0529619999258385	RAD_17908	87
loc8830_pos13	loc8830_pos13_AA	bio13	pop1	-115,770960781606	16,6552001277255	13,9040033148066	0	0,112565897923778	0,0671047271388788	0,0429303936126771	0,0765973995680344	0,110207126960164	237,541921563212	247,568924319106	17,2402357762172	14,6825881390832	3,14547606280277	-0,0434858866720839	11,0219171005129	3,29385989443581e-05	0,000127216091793996	17,4679319149741	67,4649833680086	0,00432159847214449	0,0530165109693757	RAD_8830	14
loc10864_pos18	loc10864_pos18_GG	bio11	pop1	-62,1000192081052	17,2736152891122	12,9786775756734	0	0,20286600537681	0,122097753445257	0,0796870300147486	0,0823492290317067	0,162963744551024	130,20003841621	140,109953140388	18,4800099125445	14,6814008916866	9,63509135344369	0,0200899727722467	-17,2573799367655	1,71695749527951e-05	0,00012729624191266	9,1053346498164	67,5074884186382	0,00293268714986719	0,0530165109693757	RAD_10864	19
loc8529_pos66	loc8529_pos66_TT	bio7	pop1	-93,8528121797564	20,9450849403199	14,6768480172323	0	0,337565891880065	0,100383483049759	0,0716272903670971	0,0932370586573616	0,149704121378771	193,705624359513	203,803552404578	20,9450849403199	14,6768480172323	-5,65242985604329	0,0114868219356878	-21,5824851695217	4,72638906115039e-06	0,000127604074361567	2,50648919413115	67,6707375072775	0,00141351990936708	0,0530866367739976	RAD_8529	67
loc15026_pos18	loc15026_pos18_CC	bio11	pop1	-53,115733068038	0,582474188299568	0,538020430071382	0	0,137330602755609	0,00545316638006887	-0,050719276858885	0,00257400098106765	0,00683414895213017	112,231466136076	122,493071133893	22,6934632763067	14,6731345593728	14,8492998914637	0,0336094673560767	4,74896578526635	1,90013161196265e-06	0,000127855706345762	1,00767399619281	67,804182477872	0,000801043602953776	0,0530866367739976	RAD_15026	19
loc12620_pos59	loc12620_pos59_GG	bio11	pop1	-93,7530376681048	0,727128551251825	0,750072241031103	0	0,137856385767782	0,00386291332365862	-0,0280124406313599	0,00344017586658598	0,0058287722010802	193,50607533621	203,561649736638	19,0217067160949	14,6639155746757	-8,43705239344392	-0,019558958848507	2,66891021374059	1,2923985127491e-05	0,00012848256645114	6,85382194484075	68,1366176752356	0,00250920022274951	0,0530866367739976	RAD_12620	60
loc6894_pos87	loc6894_pos87_AT	bio18	pop1	-111,207395874163	4,9584595109013	4,57506489128359	0	0,10593093695283	0,0218075762361694	-0,004580752060018	0,0233351365684652	0,0352851504569127	228,414791748326	238,456114340479	18,9065354434664	14,6626790778981	-3,53309747936561	0,0187848188837257	-6,38938904469683	1,37281556252152e-05	0,00012856687909045	7,28028803485289	68,1813301854893	0,00258634736060686	0,0530866367739976	RAD_6894	88
loc17865_pos19	loc17865_pos19_GG	bio6	pop1	-74,4593876802649	0,229199572618481	0,235012349696462	0	0,142500600927921	0,00153672601134017	-0,0386917786176321	0,00111742191435962	0,00216173642999914	154,91877536053	164,887805297945	19,2918764283691	14,6623516992023	11,4494955207124	0,0230504839967423	-1,95695441851852	1,12182632319062e-05	0,000128589211288886	5,94924692061803	68,1931733522997	0,00232342201497979	0,0530866367739976	RAD_17865	20
loc13578_pos7	loc13578_pos7_CC	bio15	pop1	-59,3846762726963	15,8983629925631	14,6567486643661	0	0,179084202025796	0,118056231436422	0,0735021230071529	0,0691100805261252	0,151955486922404	124,769352545393	134,977384691009	15,8983629925631	14,6567486643661	7,52748776856877	-0,0800477611951297	-20,5632412075803	6,68365015218259e-05	0,000128972029292457	35,4445998140517	68,3961886303173	0,00665221304573691	0,0530866367739976	RAD_13578	8
loc4914_pos20	loc4914_pos20_GG	bio11	pop1	-62,0569831878523	15,3483591546439	11,8629050770896	0	0,182439513795241	0,110053801958895	0,067031430309898	0,0724764135411982	0,146351017535465	130,113966375705	140,068326357237	17,7119879052221	14,6537634974664	9,83181378438437	0,0205383914509633	-16,5030063663528	2,57001853013272e-05	0,000129176454101347	13,6292708686293	68,5045987861183	0,00370659314942487	0,0530866367739976	RAD_4914	21
loc6483_pos44	loc6483_pos44_TT	bio9	pop1	-95,9085564496611	13,653294226291	12,1336895990982	0	0,0978000832184019	0,0664489568950149	0,0372476714936971	0,0615293474874397	0,0999748889046941	197,817112899322	207,929026983705	20,2150604813083	14,6520140553533	-2,45678828217746	-0,0165405803829789	-14,1490176728574	6,92059398268171e-06	0,00012929640780516	3,6701155597078	68,5682123944167	0,00176479794962615	0,0530866367739976	RAD_6483	45
loc4094_pos68	loc4094_pos68_GG	bio14	pop1	-113,772166921551	3,66160430952047	3,6891871041857	0	0,092035476517433	0,0158369821241503	-0,010113908445275	0,0160010169935445	0,0250456535961494	233,544333843102	243,819183895546	19,8358884099342	14,6518779617019	-2,54389241021854	0,491330750617555	-5,02205898652683	8,4383378115313e-06	0,000129305744015487	4,47500243153566	68,5731635548051	0,00197014223088887	0,0530866367739976	RAD_4094	69
loc12267_pos90	loc12267_pos90_GG	bio9	pop1	-132,886186801745	19,5905273084015	14,3224680842167	0	0,105923117472829	0,0686512761322476	0,0476254175471734	0,0874793102945425	0,11878686093757	271,77237360349	281,870301648556	19,5905273084015	14,650701604991	3,61817202727549	0,0129327017771851	16,2456046348516	9,59437145178784e-06	0,000129386471984319	5,08806787956922	68,6159750497803	0,002126817936246	0,0530866367739976	RAD_12267	91
loc12267_pos93	loc12267_pos93_GG	bio9	pop1	-132,886186801745	19,5905273084015	14,3224680842167	0	0,105923117472829	0,0686512761322476	0,0476254175471734	0,0874793102945425	0,11878686093757	271,77237360349	281,870301648556	19,5905273084015	14,650701604991	3,61817202727549	0,0129327017771851	16,2456046348516	9,59437145178784e-06	0,000129386471984319	5,08806787956922	68,6159750497803	0,002126817936246	0,0530866367739976	RAD_12267	94
loc13495_pos34	loc13495_pos34_AG	bio6	pop1	-98,2137595161015	2,22715049849235	2,30869363195553	0	0,151452107577333	0,011211166109278	-0,0189920000895055	0,0111852099748534	0,0176608138592677	202,427519032203	212,292320124287	19,8420228824949	14,6501951566648	-8,60771990266247	-0,0180821114534992	4,51033626314433	8,4113011167951e-06	0,000129421242834073	4,46066438565654	68,6344146572799	0,00196818086119553	0,0530866367739976	RAD_13495	35
loc446_pos105	loc446_pos105_GG	bio2	pop1	-89,2106290829481	16,1336013944093	14,649831177278	0	0,261365296161149	0,0829257178714078	0,0520860872728197	0,0729470612906127	0,121813275935507	184,421258165896	194,505134663025	18,7413055139038	14,649831177278	-5,39478977917471	0,0650374674955	-11,1465868801417	1,49704342545906e-05	0,000129446238108475	7,93909075302599	68,6476701012104	0,00271031240936433	0,0530866367739976	RAD_446	106
loc1630_pos104	loc1630_pos104_GG	bio17	pop1	-131,785472231365	0,223745185250577	0,223509509845067	0	0,0992633392087133	0,000848179262248046	-0,0218967820105003	0,001049895352921	0,00147836464088065	269,57094446273	279,654820959859	22,0196188945723	14,6491567530414	3,9226199293367	-0,171241285087274	1,17878347104514	2,69877726731895e-06	0,000129492565167384	1,43121016285005	68,6722381744368	0,000999472628090346	0,0530866367739976	RAD_1630	105
loc15953_pos13	loc15953_pos13_AA	bio2	pop1	-127,796611722666	0,284699877918186	0,278997165283018	0	0,0817923967974652	0,00111263947362323	-0,0223360423121056	0,00131718673739345	0,00189758730867822	261,593223445331	271,719058668384	20,6791075944613	14,6461202699037	9,07536377338922	-0,0781771692441102	1,34283716037428	5,43053142273178e-06	0,00012970135189696	2,87990856304027	68,7829615352921	0,00153268884383652	0,0530866367739976	RAD_15953	14
loc17104_pos59	loc17104_pos59_CC	bio11	pop1	-97,264542069207	0,00604378387166198	0,00605323216674261	0	0,107632400327421	3,10678278838997e-05	-0,0308116908249231	2,73470643955292e-05	4,67215182660015e-05	200,529084138414	210,723572242967	20,2910005644537	14,6452636782899	-4,75906030464748	-0,0180713540915575	-0,20918905599757	6,65126984242329e-06	0,000129760311878102	3,52728812029423	68,8142290745715	0,0017241787567302	0,0530866367739976	RAD_17104	60
loc14462_pos14	loc14462_pos14_CC	bio15	pop1	-110,596394425546	0,144605387295791	0,143656258699925	0	0,124450756292916	0,000653325606336748	-0,0264546107667543	0,000678668132439045	0,0010501761784651	227,192788851092	237,276665348221	23,7241218720588	14,6441103977664	5,28911415710816	-0,109797454738135	-0,964888533638778	1,11180269519566e-06	0,000129839735849308	0,58960898171077	68,8563490361331	0,000583291696143239	0,0530866367739976	RAD_14462	15
loc12975_pos94	loc12975_pos94_GG	bio9	pop1	-126,427945625184	1,71958536722112	1,62214900376225	0	0,127762955276768	0,00675471726526197	-0,0168139315288751	0,00851865991232831	0,0118611855065733	258,855891250367	268,765805974545	18,4018341824159	14,6404907613223	2,94046758488689	0,0119787972114058	4,44326082325913	1,78885705686049e-05	0,000130089330489632	9,48663096680143	68,9887135666009	0,00300585405056242	0,0531138324625108	RAD_12975	95
loc13607_pos58	loc13607_pos58_CC	bio2	pop1	-121,734524663936	0,0574817738547433	0,0573848698235022	0	0,0952093719690347	0,000236039061512899	-0,0244019335357877	0,000288811420898182	0,000409153607772109	249,469049327871	259,348963802045	19,0841846917866	14,6393182065791	7,41341703928023	-0,074909318711493	-0,57552327404666	1,25077094679462e-05	0,000130170288385606	6,63306346962232	69,031646996078	0,00247240259723851	0,0531138324625108	RAD_13607	59
loc2351_pos6	loc2351_pos6_CC	bio6	pop1	-97,6689216321237	7,97153006857697	5,88576726086392	0	0,0964736292193418	0,0392088664575603	0,00969719219659149	0,0388832156087339	0,0611060892290158	201,337843264247	211,247757988425	22,8409836576018	14,634343928715	12,7430139234771	0,0277045568515717	10,8880420295271	1,75972907337128e-06	0,00013051429692492	0,93321600273211	69,2140809166295	0,000767517855406353	0,0531732512571476	RAD_2351	7
loc15775_pos19	loc15775_pos19_TT	bio14	pop1	-110,178275230518	18,404836184973	14,6333918695312	0	0,234545240224703	0,0770846427201406	0,051954951172086	0,0831535464024006	0,123054155608115	226,356550461036	236,426309285052	18,404836184973	14,6333918695312	2,26985647496008	-0,399056129131341	16,7015602281518	1,78604101282508e-05	0,000130580243221793	9,47169697839371	69,2490534248949	0,00300509357329733	0,0531732512571476	RAD_15775	20
loc17253_pos102	loc17253_pos102_TT	bio6	pop1	-70,764764404917	12,5396038332111	11,1963209586324	0	0,202529875939828	0,0813894621076597	0,042445905425861	0,0574337540830311	0,111194100050045	147,529528809834	157,59928763385	18,6756494116627	14,6154026564523	10,0789559817314	0,0191069171626224	-13,7070254133722	1,5494871381551e-05	0,000131832626938417	8,21720920132135	69,9132150527276	0,00275317514395375	0,0534628963980111	RAD_17253	103
loc7750_pos37	loc7750_pos37_TT	bio1	pop1	-99,3349331109427	17,3692443826896	14,6152209843842	0	0,181661921924907	0,08039861085376	0,0526258618213774	0,0848054320918214	0,126978222444622	204,669866221885	214,504210199577	17,3692443826896	14,6152209843842	5,44964978060209	0,0322015390260545	-16,8676496176751	3,07766054073014e-05	0,000131845336177387	16,3213878263893	69,9199549909194	0,00413662003763966	0,0534628963980111	RAD_7750	38
loc17908_pos86	loc17908_pos86_AA	bio14	pop1	-123,318516465757	3,73039698505085	3,68085054197163	0	0,13560082136236	0,0148996895734162	-0,00906508892033402	0,0183880277394403	0,0258173813401748	252,637032931514	262,546947655691	20,1892767242312	14,6149412422803	-3,9393706301103	0,474948459642006	4,49651377132511	7,01450475776609e-06	0,000131864908517234	3,719918134129	69,9303345550425	0,00177729682583017	0,0534628963980111	RAD_17908	87
loc13926_pos2	loc13926_pos2_AG	bio4	pop1	-62,7124897060343	19,2067918871099	14,3623512860451	0	0,244887343469593	0,132797875007557	0,091313214022602	0,0858415502447238	0,174731866648432	131,424979412069	141,522907457134	19,2067918871099	14,6141601449414	-9,65972394118562	0,000375915369977015	22,2853183926177	1,17295322624205e-05	0,000131919573993015	6,2203820903423	69,9593246408279	0,00238131185179497	0,0534628963980111	RAD_13926	3
loc7199_pos37	loc7199_pos37_TT	bio6	pop1	-94,1461318040324	5,28548787563523	4,65302017446058	0	0,141391079071549	0,0273042115383817	-0,00369108597908752	0,0255764896521954	0,0417345436334655	194,292263608065	204,246623589598	19,6211253496447	14,6136402703231	5,97131843186859	0,0187727737320263	-6,75897938917453	9,44194346189926e-06	0,000131955970315418	5,00723257282749	69,9786262657317	0,0021080827477401	0,0534628963980111	RAD_7199	38
loc13040_pos6	loc13040_pos6_TT	bio1	pop1	-54,1817080506606	12,1549610224152	11,3771828740435	0	0,176091827372264	0,100855664609022	0,0510707260528069	0,0570288762142924	0,129217529550504	114,363416101321	124,361572481117	20,3184755128015	14,6094869360148	9,75907016611897	0,0523264981089075	-13,7267027155716	6,55644236714467e-06	0,000132247107700077	3,47699940325942	70,1330216612893	0,00171318933861594	0,0534775478623811	RAD_13040	7
loc7279_pos17	loc7279_pos17_AG	bio15	pop1	-50,8465627356047	3,75606068104064	3,80815599165985	0	0,13421333621253	0,0356196270269696	-0,0212798163820773	0,018697665503619	0,0454562226456503	107,693125471209	117,573039945383	16,9642376540658	14,6078608275601	-8,70122697454268	0,102679024447606	9,0373466059135	3,80905840117441e-05	0,000132361269540891	20,2001223319401	70,1935637403863	0,00471249870266721	0,0534775478623811	RAD_7279	18
loc11646_pos5	loc11646_pos5_CC	bio13	pop1	-23,4130605074339	2,64446360762346	2,13673569047354	0	0,27376559103943	0,0534552730234197	-0,0678289213273412	0,0125137277730593	0,0596224049630277	52,8261210148678	62,8674436070202	15,1631167840486	14,6074389980637	-7,20693923970477	0,0570060429014558	14,3240290910379	9,86108751695738e-05	0,000132390900517104	52,2951220981781	70,2092775804294	0,00830045300876266	0,0534775478623811	RAD_11646	6
loc11646_pos5	loc11646_pos5_CC	bio6	pop1	-21,6624205233278	2,54140896484255	2,36554308264397	0	0,327313708627439	0,0554091290263635	-0,0754060127935119	0,0120290133967447	0,0613084698824433	49,3248410466557	59,3661636388081	18,6643967522607	14,5984247462321	5,57599182482518	0,0239627249476062	10,6888531226425	1,55865882991212e-05	0,000133025695930781	8,26584833361335	70,5459210146199	0,00275956790033166	0,0536800693960383	RAD_11646	6
loc16576_pos36	loc16576_pos36_GG	bio9	pop1	-123,598569896195	19,958374867653	14,5908218709105	0	0,106597537892382	0,0747069544607756	0,0522481255362258	0,0882595134718911	0,124362195299037	253,197139792391	263,322975015443	19,958374867653	14,5908218709105	4,55329538602771	0,0149369819740593	21,0271004223283	7,91465192229406e-06	0,000133563482071911	4,19728237812714	70,831118685412	0,00190126000357914	0,0537183704712084	RAD_16576	37
loc11791_pos57	loc11791_pos57_GG	bio4	pop1	-72,0524435736557	10,0799086910377	9,84712181586955	0	0,19766393707369	0,0653755037014527	0,0264611609001654	0,0460102740735044	0,0896037472119167	150,104887147311	160,202815192377	17,9664842383427	14,5904135298728	8,49628617683902	-0,000348427229999638	-12,6912711850684	2,24828883691818e-05	0,000133592427760017	11,9230803941678	70,8464691048365	0,00341385413413244	0,0537183704712084	RAD_11791	58
loc12199_pos32	loc12199_pos32_CG	bio11	pop1	-95,0202982398163	1,61918748865202	1,62894011284402	0	0,124003996031622	0,00844823809735672	-0,0228572338997987	0,0073329250732178	0,0126094316120059	196,040596479633	206,22147911869	19,1280923172775	14,5886570124687	4,03748375181646	0,0160682661347688	3,38386068644878	1,22232450171446e-05	0,000133717012393568	6,48220685100211	70,9125385785324	0,00244073409925126	0,0537183704712084	RAD_12199	33
loc12199_pos62	loc12199_pos62_CT	bio11	pop1	-95,0202982398163	1,61918748865202	1,62894011284402	0	0,124003996031622	0,00844823809735672	-0,0228572338997987	0,0073329250732178	0,0126094316120059	196,040596479633	206,22147911869	19,1280923172775	14,5886570124687	4,03748375181646	0,0160682661347688	3,38386068644878	1,22232450171446e-05	0,000133717012393568	6,48220685100211	70,9125385785324	0,00244073409925126	0,0537183704712084	RAD_12199	63
loc11586_pos57	loc11586_pos57_TT	bio14	pop1	-103,250808088701	10,7370656534705	10,3743985497664	0	0,13206030746992	0,0494252016398704	0,0218058110717062	0,0527835085911138	0,0792326382769302	212,501616177401	222,366417269485	21,3108024371434	14,5841902893341	-2,52338897004737	0,4639246373615	-8,59495223712163	3,90524619708118e-06	0,000134034351168624	2,0710223527437	71,0808290430424	0,00125242632657554	0,0537183704712084	RAD_11586	58
loc2345_pos105	loc2345_pos105_CC	bio8	pop1	-104,641017422177	18,9695950462645	14,5824040919443	0	0,398161241585674	0,0831082566873896	0,0568214783503617	0,0811989746219629	0,127064542144428	215,282034844353	225,516972999918	18,9695950462645	14,5824040919443	3,50321845455567	-0,032638301171453	34,6427908207518	1,32818165440541e-05	0,000134161463861919	7,04358638600967	71,1482391923251	0,00254711459095508	0,0537183704712084	RAD_2345	106
loc15602_pos84	loc15602_pos84_AC	bio5	pop1	-109,906800481375	19,0658431860932	14,5776621569545	0	0,106857388337468	0,0798136618829935	0,0546963897737137	0,0918013413969814	0,131005200124852	225,81360096275	235,678402054834	19,0658431860932	14,5776621569545	-6,10171470153486	0,0277439998875739	-16,8603203453793	1,26284985455539e-05	0,000134499507336775	6,69712009168103	71,327509731824	0,00248653267868857	0,0537183704712084	RAD_15602	85
loc690_pos91	loc690_pos91_TT	bio3	pop1	-100,528110490963	0,66274434583171	0,656456219199305	0	0,108030273064879	0,00328548356747156	-0,0264588688797616	0,00319654364730872	0,00513406650905111	207,056220981925	217,054377361721	17,0360873296557	14,573203618358	-15,1848442830099	0,790578357583496	2,77437707713348	3,66761056633944e-05	0,000134818130196826	19,4499990032	71,4964811697205	0,00460726652424465	0,0537183704712084	RAD_690	92
loc690_pos15	loc690_pos15_AA	bio3	pop1	-100,528110490963	0,66274434583171	0,656456219199305	0	0,108030273064879	0,00328548356747156	-0,0264588688797616	0,00319654364730872	0,00513406650905111	207,056220981925	217,054377361721	17,0360873296557	14,573203618358	-15,1848442830099	0,790578357583496	2,77437707713348	3,66761056633944e-05	0,000134818130196826	19,4499990032	71,4964811697205	0,00460726652424465	0,0537183704712084	RAD_690	16
loc2806_pos50	loc2806_pos50_CT	bio11	pop1	-44,6523420407571	3,56947133318898	3,26826934703383	0	0,215071368407307	0,0384334190416109	-0,0261701294182239	0,0171782724189249	0,0473347116251732	95,3046840815141	105,288312587883	19,0225479931219	14,5705910431419	-12,9125800507937	-0,0273575642685395	11,550986892937	1,29182885096652e-05	0,000135005187018938	6,85080092586864	71,5956807695093	0,00250920022274951	0,0537183704712084	RAD_2806	51
loc11508_pos18	loc11508_pos18_AA	bio9	pop1	-66,2887426436669	4,45937019152555	4,41843030150242	0	0,246918053053788	0,0325413931598386	-0,0112424486324566	0,0206225638929559	0,0436090051440829	138,577485287334	148,675413332399	18,9963925661126	14,5682345022319	-6,04742174474258	-0,014616156880456	10,8299452747468	1,30965823321231e-05	0,000135174136269107	6,94535334920688	71,6852775979605	0,00252932099276692	0,0537183704712084	RAD_11508	19
loc3332_pos31	loc3332_pos31_TT	bio7	pop1	-116,345351584696	7,01522317028954	5,54847875693224	0	0,117433032445636	0,0292659563216157	0,00423528606819212	0,0334811541056577	0,0486894568790571	238,690703169392	248,674331675761	20,9146880454287	14,56533694031	-9,28069678845661	0,014053450060061	-8,8488702986277	4,80198411028845e-06	0,000135382165153724	2,54657860939995	71,7955990599924	0,00142625961798647	0,0537183704712084	RAD_3332	32
loc5160_pos18	loc5160_pos18_AA	bio7	pop1	-125,614596679399	0,152447290115696	0,153186324961467	0	0,110157334831354	0,000606437644858113	-0,0232616538534377	0,000761946022171578	0,00106496227837453	257,229193358799	267,124145458443	18,6652361325522	14,5624106887707	-5,67655661781293	0,00996311367241773	0,948641372974331	1,55797279916263e-05	0,000135592580928455	8,26221018906329	71,9071863328165	0,00275956790033166	0,0537183704712084	RAD_5160	19
loc17215_pos12	loc17215_pos12_CC	bio15	pop1	-101,084358375657	19,2018268435197	14,5617120125068	0	0,294665146745874	0,0867406590402744	0,0596367819725939	0,0919824679830084	0,137034489137389	208,168716751315	218,048631225488	19,2018268435197	14,5617120125068	5,67141143249341	-0,0844771239065786	-15,6052444631572	1,17600794418411e-05	0,00013564286879192	6,23658180943829	71,9338548919936	0,00238299651129848	0,0537183704712084	RAD_17215	13
loc13718_pos45	loc13718_pos45_CT	bio9	pop1	-67,8332077377849	1,09877161249412	1,02597888392528	0	0,125601282660993	0,0080340007270024	-0,0358368126557671	0,00547879442272299	0,0110611747919828	141,66641547557	151,561367575214	18,3408854599033	14,558745182537	-6,27759177180797	-0,0164445545460295	-5,89438316473317	1,84700477914143e-05	0,000135856618339793	9,79499880464726	72,0472101247225	0,00306274134537188	0,0537183704712084	RAD_13718	46
loc12515_pos18	loc12515_pos18_GG	bio9	pop1	-87,3233031754642	9,86383274814334	7,12386859108684	0	0,12812787842107	0,0534594833566409	0,0209409980649858	0,0430795043496492	0,0767634478605806	180,646606350928	190,881544506494	19,3263796529682	14,5577983583259	6,26843168397779	0,0175879404750935	18,2566492161355	1,10173675845445e-05	0,000135924905014689	5,84270834270048	72,08342377758	0,00230544741596357	0,0537183704712084	RAD_12515	19
loc5285_pos37	loc5285_pos37_TT	bio8	pop1	-53,6475534615746	16,4793035578432	14,5565964618972	0	0,383566089479199	0,133139826671797	0,0846645402480224	0,0794744947395726	0,171606443197628	113,295106923149	123,175021397323	16,4793035578432	14,5565964618972	5,07206546965786	-0,0258793716515128	-23,3410117116573	4,91840478318047e-05	0,000136011637737152	26,083185878067	72,1294197014908	0,0055119615384203	0,0537183704712084	RAD_5285	38
loc11650_pos74	loc11650_pos74_CT	bio9	pop1	-84,4008705373548	2,76546552977283	2,8610653007651	0	0,225393798560059	0,0161188468618488	-0,0188528713280494	0,0124354514143577	0,0230326674859266	174,80174107471	184,996229179263	17,7211052578843	14,5549533317408	-4,88538947795305	-0,0121327684148626	7,25006595650154	2,55773026715211e-05	0,000136130301474413	13,5641039981557	72,1923492173077	0,00369725425440435	0,0537183704712084	RAD_11650	75
loc8186_pos0	loc8186_pos0_CT	bio1	pop1	-93,2817062865548	17,1632571057028	14,551458306651	0	0,14932542764388	0,0842464913050499	0,0547952662422765	0,0760463313188002	0,124888075522475	192,56341257311	202,703104633731	18,691819761237	14,551458306651	-6,48754015899205	-0,0357880052478088	12,4057671375245	1,53640202346766e-05	0,000136383052310497	8,14781648281325	72,326387535198	0,00274398198793214	0,0537183704712084	RAD_8186	1
loc5285_pos37	loc5285_pos37_CT	bio8	pop1	-49,4425736499195	13,8760027699698	11,2251006561648	0	0,334910636232239	0,123056591400313	0,0698467758185679	0,06735314735638	0,155704403263532	104,885147299839	114,765061774013	16,9679018264353	14,5410901653878	-5,57650846944211	0,0279990202021603	20,1844631719042	3,80171393606474e-05	0,000137135631716148	20,1611733114598	72,7254939404444	0,0047091886358973	0,0537183704712084	RAD_5285	38
loc16640_pos93	loc16640_pos93_TT	bio2	pop1	-49,0788633600728	29,8622207447866	14,5406592461625	0	0,693235099760115	0,233262248080258	0,186394551921864	0,118856544446448	0,2838825976439	104,157726720146	114,549222135222	29,8622207447866	14,5406592461625	-10,8763498766421	0,122904239991047	-44,0720514874921	4,63863827431461e-08	0,000137167000656443	0,0245995337235797	72,7421294541236	7,08877172554965e-05	0,0537183704712084	RAD_16640	94
loc15661_pos35	loc15661_pos35_CT	bio14	pop1	-62,683206451851	11,6599479953738	10,1359098548334	0	0,151484418427301	0,0850927363090504	0,0413055411983287	0,0571882321978074	0,114501895767207	131,366412903702	141,231213995786	19,6354776674895	14,5404679492465	2,77446475326866	-0,667208950939734	13,577834067445	9,37128563668015e-06	0,000137180928508575	4,96976145627294	72,7495156448106	0,00210278029702041	0,0537183704712084	RAD_15661	36
loc817_pos86	loc817_pos86_CC	bio15	pop1	-135,537611729725	0,252800229459797	0,254164898193072	0	0,0895163674085491	0,000931714409823156	-0,0211817404350743	0,00119738791122389	0,00165475949416689	277,075223459451	287,130797859879	18,3075848595394	14,5399136086503	5,4868630406743	-0,0886666597536367	-1,13060750421698	1,87957327506107e-05	0,000137221296708968	9,96771540083839	72,7709236281065	0,00307559390762794	0,0537183704712084	RAD_817	87
loc17253_pos102	loc17253_pos102_CT	bio9	pop1	-69,2731022921512	0,459350639799701	0,468573392206699	0	0,180546166468564	0,00330454879345754	-0,0398591937658015	0,00216440259633186	0,00450059792855266	144,546204584302	154,615963408318	18,1225150573138	14,5387827334356	-5,76052731704793	-0,0140343420339307	3,41730148718912	2,07137651953282e-05	0,000137303686414255	10,9848825308561	72,8146163718351	0,00325481705661742	0,0537183704712084	RAD_17253	103
loc14317_pos83	loc14317_pos83_GG	bio19	pop1	-76,0247837932958	1,11514906210437	1,04455595068147	0	0,119058994017395	0,00728071769075976	-0,0318927951866336	0,00547828430387286	0,0103411240642603	158,049567586592	167,989185523717	19,4627994871963	14,5324753685247	-3,05963366864551	0,125239652996062	5,00690596140452	1,0257812608903e-05	0,000137764122731164	5,43990266712824	73,0587940385453	0,00220984075952746	0,0537183704712084	RAD_14317	84
loc13036_pos82	loc13036_pos82_AA	bio9	pop1	-118,168958991718	0,227412090659835	0,22461507507047	0	0,153916138170383	0,000961307773157654	-0,0244016648911829	0,00108232857688434	0,00160146948307833	242,337917983436	252,379240575589	17,8991575041298	14,5292050037698	-2,81737316943682	-0,0145251268118802	-1,79948048952362	2,32924198073232e-05	0,000138003470342136	12,35238948738	73,185724384901	0,00348173838487113	0,0537183704712084	RAD_13036	83
loc13766_pos27	loc13766_pos27_GG	bio1	pop1	-110,406241730244	1,99831880191213	1,95003926555678	0	0,152910572161727	0,00896868007125951	-0,0179599963621834	0,00933790683464444	0,014395225888012	226,812483460488	236,896359957617	19,9788888807351	14,5239141717067	7,03060513365123	0,0432486798183831	4,11696540830009	7,8301910951429e-06	0,00013839157644191	4,15249128119399	73,3915440355211	0,00188825581675265	0,0537183704712084	RAD_13766	28
loc15042_pos58	loc15042_pos58_GG	bio9	pop1	-108,72650172679	2,59083698121743	2,31365225041004	0	0,138685084310005	0,0117741854354934	-0,0154931081553848	0,0129997983657676	0,0193772365288072	223,453003453581	233,317804545664	19,5122971070203	14,5228823313167	4,1961613862901	0,0136959625318675	6,51312963514238	9,9954144749639e-06	0,000138467394492243	5,3007482135339	73,4317517123372	0,00217978414910898	0,0537183704712084	RAD_15042	59
loc17215_pos46	loc17215_pos46_GG	bio10	pop1	-127,126735605658	3,57387979578527	3,45835721410787	0	0,0800076953156268	0,0138615231542555	-0,00940986359568931	0,0178879742494685	0,0245695103762246	260,253471211315	270,118272303399	16,9554984797442	14,522044795634	-2,2358987818909	0,0253581322815612	-5,05551610266127	3,82663282378616e-05	0,00013852896607902	20,2933226584463	73,4644042330935	0,0047266099981872	0,0537183704712084	RAD_17215	47
loc14869_pos85	loc14869_pos85_GT	bio6	pop1	-44,35411662671	0,769804445634415	0,690154598109851	0	0,206594702174789	0,00860327813874879	-0,058452282692615	0,00374810190237239	0,0105970955006262	94,70823325342	104,677263190835	25,3013279912408	14,5210381836369	-19,2524857270363	-0,0392644701012903	-6,63621608002277	4,9037101630432e-07	0,000138603003817475	0,260052576624474	73,5036677784757	0,000323729080852596	0,0537183704712084	RAD_14869	86
loc8138_pos9	loc8138_pos9_GG	bio5	pop1	-79,4385408617055	11,7715988808347	11,2402170881119	0	0,211799573898393	0,0689814819496578	0,0338215265444665	0,0535219235946941	0,0973990156796846	164,877081723411	174,975009768477	15,8590749270064	14,5200844350289	5,69057266339362	-0,0203796461223671	-12,442339293553	6,82385108850634e-05	0,000138673190135489	36,188110615545	73,540888846272	0,00674106040324474	0,0537183704712084	RAD_8138	10
loc4094_pos68	loc4094_pos68_GG	bio17	pop1	-113,615347576068	9,02921509837638	8,77562413604615	0	0,0954476351624193	0,0382172967423988	0,0128215366507353	0,0389955870342107	0,0602876613481843	233,230695152137	243,505545204581	20,149527100899	14,5145171248638	-3,06625238002375	0,17036408694422	-8,18393393600976	7,16179517953712e-06	0,000139083602935143	3,79802889602177	73,7585381413592	0,00179800307752535	0,0537183704712084	RAD_4094	69
loc9145_pos32	loc9145_pos32_TT	bio10	pop1	-78,3786168745874	4,15773053731403	4,24981913310458	0	0,216521093374587	0,0258380602186364	-0,0114487143619909	0,0206763692280006	0,0372865186663256	162,757233749175	172,637148223348	16,0394907463235	14,5117581644266	4,23645470162517	-0,0252164665239602	-7,68582915713307	6,20349824165884e-05	0,000139287441861961	32,8982678052003	73,8666375933516	0,00635565790855274	0,0537183704712084	RAD_9145	33
loc12120_pos71	loc12120_pos71_CC	bio7	pop1	-47,6764515951419	3,17433945001795	3,21330745660964	0	0,217423335110069	0,0322178857842056	-0,0286789772479255	0,0158249038545949	0,0405250100829645	101,352903190284	111,232817664457	18,4023833565298	14,5090607233401	5,1697730275077	-0,0134225439192552	6,87851480525579	1,78834156812243e-05	0,00013948702638595	9,48389723723551	73,9724808589441	0,00300585405056242	0,0537183704712084	RAD_12120	72
loc11650_pos64	loc11650_pos64_CT	bio9	pop1	-84,3544096618684	2,74015047511981	2,8340003649142	0	0,224602018411351	0,01598230936199	-0,0190135264662403	0,0123779840976374	0,0228680216272619	174,708819323737	184,889701962794	17,6600510576665	14,508102795534	-4,87517727815098	-0,0121100743604113	7,21262373061425	2,64115854764497e-05	0,0001395579730322	14,0065391866999	74,0101051424903	0,00376656907291786	0,0537183704712084	RAD_11650	65
loc7902_pos72	loc7902_pos72_CC	bio6	pop1	-17,3368103036171	0,00843406617468943	0,00854330854962654	0	0,504678663401856	0,000243182425439054	-0,172756948521251	4,21694417175429e-05	0,000264871098166779	40,6736206072342	50,5685727068783	29,3706182067245	14,5061287373703	9,36805924340955	0,0339560812723026	0,748417817638221	5,97771167600427e-08	0,000139704291562262	0,0317008810059523	74,0877004927156	8,27396201128711e-05	0,0537183704712084	RAD_7902	73
loc11085_pos88	loc11085_pos88_CT	bio15	pop1	-108,586478549819	7,96231923152941	6,79180422743756	0	0,0948910363170465	0,0353668219449407	0,00871617839508589	0,0396119564103918	0,0581604045533046	223,172957099638	233,022568285852	18,1356172415653	14,5055452099485	-6,39374764847812	0,0909676351551854	-8,09356555602034	2,05717318796591e-05	0,00013974757258002	10,9095597069571	74,1106531954912	0,00325062526489087	0,0537183704712084	RAD_11085	89
loc8928_pos61	loc8928_pos61_GG	bio19	pop1	-113,774708401067	22,0780208776054	14,5033828446701	0	0,190041668717123	0,0884438869493605	0,0644080675868362	0,106019371124203	0,147584209067499	233,549416802134	243,399027988348	22,0780208776054	14,5033828446701	-4,71553330088754	0,124988675016468	25,1419003885369	2,61790092440134e-06	0,000139908075878411	1,38831998242667	74,195770983687	0,000986338556930041	0,0537183704712084	RAD_8928	62
loc17090_pos5	loc17090_pos5_GG	bio6	pop1	-98,3644249261858	7,60524819995018	7,79054161939051	0	0,17923972131119	0,0372196724503748	0,0078559976785624	0,0365942616306108	0,0578361895631952	202,728849852372	212,683209833904	19,6291486162671	14,4944866553333	-8,1260566112542	-0,0170016010519889	7,77915060512504	9,40237848504596e-06	0,00014057035760196	4,98625055343261	74,5469909027563	0,00210624277089187	0,0537183704712084	RAD_17090	6
loc14532_pos68	loc14532_pos68_CC	bio9	pop1	-90,8943401372939	18,4747829985992	11,0609775406078	0	0,0942012074684446	0,0922523894106287	0,0622918569104234	0,0849907203908064	0,137485467431452	187,788680274588	197,801294513692	20,5778390285379	14,493520720045	6,71492535355165	0,020461889951866	26,0860479693594	5,72550718721986e-06	0,000140642456895305	3,03633952051206	74,5852264558041	0,00158105930073877	0,0537183704712084	RAD_14532	69
loc12199_pos32	loc12199_pos32_CG	bio6	pop1	-94,9140255328881	2,94278050704819	2,95794066085774	0	0,126176741979068	0,0152656938969342	-0,0158593469147165	0,0132872102258871	0,0227656832341389	195,828051065776	206,008933704833	19,3406377311341	14,4933276664454	4,64810184933755	0,0153906198639701	4,55242263036405	1,09354082035106e-05	0,000140656871256236	5,79924380766931	74,5928706508646	0,00230022758597296	0,0537183704712084	RAD_12199	33
loc12199_pos62	loc12199_pos62_CT	bio6	pop1	-94,9140255328881	2,94278050704819	2,95794066085774	0	0,126176741979068	0,0152656938969342	-0,0158593469147165	0,0132872102258871	0,0227656832341389	195,828051065776	206,008933704833	19,3406377311341	14,4933276664454	4,64810184933755	0,0153906198639701	4,55242263036405	1,09354082035106e-05	0,000140656871256236	5,79924380766931	74,5928706508646	0,00230022758597296	0,0537183704712084	RAD_12199	63
loc14532_pos68	loc14532_pos68_AC	bio9	pop1	-89,65055296682	17,5586290470116	10,6763575327049	0	0,0944123721757345	0,0891936029921882	0,0587150493123831	0,0809515942384203	0,132299760678287	185,30110593364	195,313720172744	20,4994520515004	14,4923731997455	-6,71185380279286	-0,0203563407326809	-25,4399224378118	5,96483246499822e-06	0,000140728158440551	3,16325802317293	74,6306755278761	0,00161758520417795	0,0537183704712084	RAD_14532	69
loc8123_pos11	loc8123_pos11_AG	bio15	pop1	-84,9376577234607	16,1887741059704	14,4912232374263	0	0,15890177836788	0,0870064403339284	0,0547594870695028	0,0728579390791022	0,125439473092517	175,875315446921	185,973243491987	16,1887741059704	14,4912232374263	-6,21711639281035	0,0744574075875452	12,8871929324345	5,7332869058734e-05	0,000140814095115103	30,4046524534897	74,6762492932511	0,00607582434332315	0,0537183704712084	RAD_8123	12
loc8123_pos1	loc8123_pos1_CT	bio15	pop1	-84,9376577234607	16,1887741059704	14,4912232374263	0	0,15890177836788	0,0870064403339284	0,0547594870695028	0,0728579390791022	0,125439473092517	175,875315446921	185,973243491987	16,1887741059704	14,4912232374263	-6,21711639281035	0,0744574075875452	12,8871929324345	5,7332869058734e-05	0,000140814095115103	30,4046524534897	74,6762492932511	0,00607582434332315	0,0537183704712084	RAD_8123	2
loc13766_pos27	loc13766_pos27_GT	bio6	pop1	-101,844296044789	25,4329693826088	13,5352236724737	0	0,127852244158393	0,111002077758169	0,0848151053866125	0,112550456927602	0,170806095441699	209,688592089578	219,772468586707	25,4329693826088	14,4822129759331	-15,2238569355282	-0,033270746302801	-22,9095787285021	4,58023175716498e-07	0,00014148926336653	0,242897934499622	75,0343031700112	0,00030797865237378	0,0537183704712084	RAD_13766	28
loc1944_pos100	loc1944_pos100_CC	bio10	pop1	-113,012952809318	3,80997866611232	3,46576097373145	0	0,0901516861117517	0,0165769530635698	-0,00952863100861316	0,0192509540450505	0,0278817944791367	232,025905618636	241,860249596327	16,7026065002342	14,4821862738498	-3,41175320555946	0,0257393832484213	-6,19648356197199	4,37208879182891e-05	0,00014149126907707	23,1859738390512	75,0353668344137	0,00512910049831343	0,0537183704712084	RAD_1944	101
loc1944_pos99	loc1944_pos99_TT	bio10	pop1	-113,012952809318	3,80997866611232	3,46576097373145	0	0,0901516861117517	0,0165769530635698	-0,00952863100861316	0,0192509540450505	0,0278817944791367	232,025905618636	241,860249596327	16,7026065002342	14,4821862738498	-3,41175320555946	0,0257393832484213	-6,19648356197199	4,37208879182891e-05	0,00014149126907707	23,1859738390512	75,0353668344137	0,00512910049831343	0,0537183704712084	RAD_1944	100
loc7279_pos17	loc7279_pos17_AG	bio14	pop1	-46,2776258953122	5,19187288754362	5,20081886746406	0	0,210655483330588	0,0531153515219791	-0,00826752822773186	0,0257524149113283	0,0663545603830699	98,5552517906245	108,435166264798	26,1021113346507	14,4816256183483	4,78378595543909	-0,995497210095138	11,7712961047386	3,23829720822218e-07	0,000141533388981226	0,171732729886997	75,057703777746	0,000249327297413798	0,0537183704712084	RAD_7279	18
loc12004_pos31	loc12004_pos31_GG	bio6	pop1	-110,49630896775	20,6520256007909	14,4801799378941	0	0,259109838425233	0,0854644460500504	0,060634597094185	0,094952852195211	0,137849711707137	226,992617935499	236,990774315295	20,6520256007909	14,4801799378941	7,37137183774278	0,0193982749040177	16,6840042484671	5,50788847859936e-06	0,000141642055682193	2,92093240219385	75,115331685269	0,00154207525580137	0,0537183704712084	RAD_12004	32
loc14126_pos56	loc14126_pos56_AA	bio15	pop1	-22,652948221371	31,7275621554363	13,4029793920478	0	0,834163587758507	0,411867294196584	0,333979060834284	0,123832657157499	0,45102717343779	51,305896442742	61,747813212768	31,7275621554363	14,4798571502612	6,08653612426876	-0,202684620640613	85,856411129622	1,77386819726139e-08	0,000141666329960033	0,00940714234635267	75,128204771745	4,18513670207525e-05	0,0537183704712084	RAD_14126	57
loc15920_pos83	loc15920_pos83_GG	bio15	pop1	-57,9039162528904	0,180159898594597	0,184870056260445	0	0,110156313731831	0,00155326335821467	-0,0501762292868677	0,000878442716726422	0,00203300129266493	121,807832505781	131,776862443196	17,9569790455232	14,4788490926044	-9,08803777487456	0,11262596645444	1,91972385860709	2,25954413197816e-05	0,000141742164888744	11,9827692498239	75,168421399469	0,00342578706021627	0,0537183704712084	RAD_15920	84
loc13634_pos44	loc13634_pos44_GG	bio11	pop1	-54,0034893499299	0,865709629722836	0,782574644861323	0	0,120417891145663	0,00795157759953657	-0,0471586625539593	0,00417343902111506	0,0102037750987366	114,00697869986	124,005135079656	22,4342451284802	14,477719138079	14,365050223726	0,0327044950856485	5,53199363594728	2,1746192599717e-06	0,000141827218555561	1,15323973670967	75,2135268899482	0,000882635227297661	0,0537183704712084	RAD_13634	45
loc3559_pos8	loc3559_pos8_AT	bio11	pop1	-90,9932930400522	2,04457373056527	1,81952146342554	0	0,0902423805610166	0,0111099323216173	-0,0214932420873946	0,00987602378795382	0,0167186281185222	187,986586080104	197,970214586473	20,7668258767674	14,4775813936514	-10,2353456902197	-0,0242782972643224	-5,25269012011673	5,18737957183884e-06	0,000141837590334536	2,75096075977843	75,2190272310304	0,0014948733613007	0,0537183704712084	RAD_3559	9
loc454_pos60	loc454_pos60_AA	bio13	pop1	-43,0015310252047	27,528556691694	14,4775091586571	0	0,471044068925628	0,242474801264197	0,189626087694548	0,10794400732415	0,28733284506482	92,0030620504093	102,457452850881	27,528556691694	14,4775091586571	-5,16569917975967	0,195237879513145	-33,7406203896432	1,54792039552101e-07	0,00014184302973746	0,0820890048311909	75,2219118443103	0,000162208012920106	0,0537183704712084	RAD_454	61
loc454_pos60	loc454_pos60_AG	bio13	pop1	-43,0015310252047	27,5285566916941	14,4775091586571	0	0,471044068925627	0,242474801264197	0,189626087694548	0,10794400732415	0,28733284506482	92,0030620504093	102,457452850881	27,5285566916941	14,4775091586571	5,16569917975967	-0,195237879513145	33,7406203896432	1,547920395521e-07	0,00014184302973746	0,0820890048311904	75,2219118443103	0,000162208012920106	0,0537183704712084	RAD_454	61
loc454_pos56	loc454_pos56_GG	bio13	pop1	-43,0015310252047	27,528556691694	14,4775091586571	0	0,471044068925628	0,242474801264197	0,189626087694548	0,10794400732415	0,28733284506482	92,0030620504093	102,457452850881	27,528556691694	14,4775091586571	-5,16569917975967	0,195237879513145	-33,7406203896432	1,54792039552101e-07	0,00014184302973746	0,0820890048311909	75,2219118443103	0,000162208012920106	0,0537183704712084	RAD_454	57
loc454_pos56	loc454_pos56_GT	bio13	pop1	-43,0015310252047	27,5285566916941	14,4775091586571	0	0,471044068925627	0,242474801264197	0,189626087694548	0,10794400732415	0,28733284506482	92,0030620504093	102,457452850881	27,5285566916941	14,4775091586571	5,16569917975967	-0,195237879513145	33,7406203896432	1,547920395521e-07	0,00014184302973746	0,0820890048311904	75,2219118443103	0,000162208012920106	0,0537183704712084	RAD_454	57
loc454_pos44	loc454_pos44_TT	bio13	pop1	-43,0015310252047	27,528556691694	14,4775091586571	0	0,471044068925628	0,242474801264197	0,189626087694548	0,10794400732415	0,28733284506482	92,0030620504093	102,457452850881	27,528556691694	14,4775091586571	-5,16569917975967	0,195237879513145	-33,7406203896432	1,54792039552101e-07	0,00014184302973746	0,0820890048311909	75,2219118443103	0,000162208012920106	0,0537183704712084	RAD_454	45
loc454_pos44	loc454_pos44_GT	bio13	pop1	-43,0015310252047	27,5285566916941	14,4775091586571	0	0,471044068925627	0,242474801264197	0,189626087694548	0,10794400732415	0,28733284506482	92,0030620504093	102,457452850881	27,5285566916941	14,4775091586571	5,16569917975967	-0,195237879513145	33,7406203896432	1,547920395521e-07	0,00014184302973746	0,0820890048311904	75,2219118443103	0,000162208012920106	0,0537183704712084	RAD_454	45
loc10896_pos86	loc10896_pos86_CC	bio9	pop1	-83,4729158087674	3,36981035280361	2,92494743980557	0	0,178262257343505	0,0197856774270357	-0,0154430304625482	0,0171326173125424	0,0294134241789244	172,945831617535	182,764830293226	18,8148509098036	14,4763146548782	-5,3976801652078	-0,0152128924607584	-9,02219230232971	1,44041175220977e-05	0,000141933008114898	7,63876279608379	75,2696289974767	0,00265648823113528	0,0537183704712084	RAD_10896	87
loc9779_pos99	loc9779_pos99_GG	bio14	pop1	-79,4857815749879	0,128353883865323	0,130453997009495	0	0,131626934933523	0,000806750162151385	-0,036905400239057	0,000635213433131096	0,00116536823796807	164,971563149976	174,89636624218	23,5927040687904	14,4620974642574	-4,2462106387397	0,802726584774147	-1,30165946617083	1,19038006980628e-06	0,000143008369359544	0,631279977859527	75,8399124220146	0,000612164599616126	0,053862408264794	RAD_9779	100
loc9779_pos29	loc9779_pos29_CC	bio14	pop1	-79,4857815749879	0,128353883865323	0,130453997009495	0	0,131626934933523	0,000806750162151385	-0,036905400239057	0,000635213433131096	0,00116536823796807	164,971563149976	174,89636624218	23,5927040687904	14,4620974642574	-4,2462106387397	0,802726584774147	-1,30165946617083	1,19038006980628e-06	0,000143008369359544	0,631279977859527	75,8399124220146	0,000612164599616126	0,053862408264794	RAD_9779	30
loc10890_pos10	loc10890_pos10_GT	bio17	pop1	-93,2473170957387	0,170636802452126	0,171940388432018	0	0,0820601661690619	0,000914132562225116	-0,0312289649087293	0,000793344681855149	0,00136713301778772	192,494634191477	202,60654827586	22,2962414006021	14,4595858935605	4,71374715181158	-0,255330906379951	1,3139758687741	2,33663513766002e-06	0,00014319919065857	1,23915967293359	75,9411083916716	0,000927858191711219	0,053862408264794	RAD_10890	11
loc14234_pos84	loc14234_pos84_TT	bio19	pop1	-56,2102811928888	0,0598369042868942	0,0591816112611763	0	0,152009416681832	0,000531976279107854	-0,0528106508618858	0,0003052437316441	0,000699035208433075	118,420562385778	128,254906363469	20,5075082072165	14,4506077638956	3,15765079496944	-0,146615949706467	-1,46190609731131	5,93978000880667e-06	0,000143883419636057	3,14997225471033	76,3039673345543	0,00161698714677867	0,053862408264794	RAD_14234	85
loc1133_pos24	loc1133_pos24_CT	bio17	pop1	-67,9456667368644	0,2109491872757	0,206569677954713	0	0,178299918623227	0,00154993129542963	-0,0425345607695892	0,00102849116577217	0,00211986844727234	141,891333473729	151,860363411144	29,9436674355991	14,4493047674348	9,29705746873256	-0,468118789721195	-1,9290892016432	4,4478213697698e-08	0,000143982995001622	0,0235875973317358	76,3567739432704	6,82300987244205e-05	0,053862408264794	RAD_1133	25
loc14126_pos56	loc14126_pos56_CC	bio15	pop1	-29,0150505134704	26,0687008028869	14,4486978463744	0	0,791349068846987	0,309977077386149	0,238632422415429	0,102928389412246	0,348199288015324	64,0301010269408	74,4720177969668	26,0687008028869	14,4486978463744	-4,5277095779781	0,158622515234282	-75,0362615436139	3,29482033199079e-07	0,00014402939976817	0,174730252882069	76,3813832262561	0,000252235107016969	0,053862408264794	RAD_14126	57
loc7279_pos17	loc7279_pos17_GG	bio15	pop1	-54,5865369657398	5,7529099356784	5,67467581316539	0	0,133476268684707	0,0500575217378878	-0,00214999303035948	0,0284952250555848	0,0649523089641568	115,17307393148	125,052988405653	16,4769864414771	14,4482636371002	8,20563655857439	-0,0964916721765852	-10,3708434662931	4,92441956745084e-05	0,000144062608350909	26,1150833617139	76,3989943354373	0,00551563794803516	0,053862408264794	RAD_7279	18
loc14331_pos87	loc14331_pos87_TT	bio8	pop1	-58,7281615321387	0,903260470496593	0,806160222665087	0	0,24198198861188	0,00763149415975442	-0,0430614858323322	0,00439645580490961	0,0100232975545229	123,456323064277	133,425353001693	22,6110140030315	14,4450185465314	6,62058495574045	-0,0424960578446876	5,92637089776936	1,98344290196987e-06	0,000144311039041804	1,05185547288686	76,5307416025716	0,00082482654452866	0,053862408264794	RAD_14331	88
loc3842_pos24	loc3842_pos24_GG	bio9	pop1	-80,4863687798301	0,10103545066094	0,0992911710367111	0	0,183437734831531	0,000627261960607742	-0,0366227501789573	0,000507586966593773	0,000914765541990242	166,97273755966	176,852652033834	18,7366076151563	14,4422045097709	5,19796526053172	0,0142957423651415	1,47749460421404	1,5007359926868e-05	0,0001445268192368	7,9586731016968	76,6451737240212	0,00271271758090758	0,053862408264794	RAD_3842	25
loc13718_pos45	loc13718_pos45_CT	bio10	pop1	-68,2313460554619	0,000225706010938811	0,000225881972764438	0	0,145912740814408	1,65397321521144e-06	-0,0439663345176143	1,12852941790424e-06	2,28191222906156e-06	142,462692110924	152,357644210568	17,5446088245492	14,4387164501379	-5,15841838466162	0,0301490094751263	0,0698008794911877	2,80645367326514e-05	0,000144794734439429	14,8831289909862	76,7872539784491	0,00391240460946483	0,053862408264794	RAD_13718	46
loc16941_pos15	loc16941_pos15_CT	bio14	pop1	-78,2273411751686	8,99298730370826	8,70821557156804	0	0,148625411217855	0,054355478820057	0,0180902354802981	0,0439689969792399	0,0781330976235452	162,454682350337	172,349634449981	20,0407339352706	14,4387118553105	2,85567621633193	-0,60331701124964	9,66306455380771	7,58099721771317e-06	0,000144795087694223	4,02033928250321	76,787441315825	0,00185574345675277	0,053862408264794	RAD_16941	16
loc10495_pos34	loc10495_pos34_TT	bio17	pop1	-83,975947447939	12,4941978591754	11,6025967264489	0	0,115415624633107	0,0692406117994234	0,0359896840104537	0,0557013857623374	0,0989434787019131	173,951894895878	184,105380084245	20,5001938263255	14,4368742486342	-3,23069681551294	0,20113888844497	-11,5194632716134	5,96252132043179e-06	0,000144936434276098	3,16203238160875	76,8623999524317	0,00161758520417795	0,053862408264794	RAD_10495	35
loc3842_pos24	loc3842_pos24_GG	bio17	pop1	-79,2793087260918	21,1507277226329	14,4331318258569	0	0,217976631312066	0,117694089319941	0,0843068439645957	0,100831708910738	0,169558138099006	164,558617452184	174,438531926357	21,1507277226329	14,4331318258569	-3,14444014703211	0,189595628390065	-17,7847170860066	4,24540015077873e-06	0,000145224726855657	2,25141211716068	77,0152866966382	0,00132261448179513	0,053862408264794	RAD_3842	25
loc12768_pos80	loc12768_pos80_CC	bio7	pop1	-33,1056431573935	22,6607978500627	14,4299818466631	0	0,460613850406485	0,254982180996554	0,187469417496257	0,102290321818348	0,296448461277639	72,211286314787	82,2526089069394	34,0612156825591	14,4299818466631	9,20171084694507	-0,0214569442554127	20,4405393420873	5,34051912961503e-09	0,000145467828816079	0,00283217342377918	77,1442080420855	2,07173663958868e-05	0,053862408264794	RAD_12768	81
loc1666_pos64	loc1666_pos64_AG	bio9	pop1	-94,6412806920564	21,6571422944788	14,2775378765914	0	0,109567095543923	0,10266982420473	0,0742256769182515	0,103117000504918	0,157781345979075	195,282561384113	205,162475858286	21,6571422944788	14,4274753509895	-6,9397750174193	-0,0219380948611705	-32,5943100617799	3,25993907974101e-06	0,000145661562180235	1,72880437289009	77,2469483322979	0,00111387953057165	0,053862408264794	RAD_1666	65
loc16094_pos64	loc16094_pos64_CC	bio15	pop1	-114,136889481042	6,87790895928551	6,73187052331949	0	0,155205621573731	0,0292488181568373	0,00373337298594711	0,0336396222952941	0,0487810166016866	234,273778962085	244,183693686262	22,0697360424207	14,425722827402	-5,27384091997491	0,100240351280825	-6,33717250312411	2,62922422799085e-06	0,000145797173450401	1,39432493413965	77,3188654298698	0,000986338556930041	0,053862408264794	RAD_16094	65
loc379_pos38	loc379_pos38_CC	bio9	pop1	-50,7920529113495	18,2995414710266	14,4222040718074	0	0,242056129441254	0,15264418362407	0,102595656277388	0,0758467202536548	0,187954312618587	107,584105822699	117,924317937698	18,2995414710266	14,4222040718074	1,13324839767652	0,0165675398488108	19,2114160790086	1,88752595267898e-05	0,00014606984075174	10,0098898817281	77,4634658077812	0,00308055435661691	0,053862408264794	RAD_379	39
loc7098_pos13	loc7098_pos13_GG	bio19	pop1	-65,780792407605	0,251616038309771	0,244452550965561	0	0,136588364820763	0,00190888345537853	-0,0436100779320141	0,0011588489292469	0,00254550441823648	137,56158481521	147,701276875831	19,1022442276462	14,4141691018668	-2,81202805935551	0,131676514147452	2,67656319134897	1,23899109229323e-05	0,000146694394618329	6,57059278082762	77,7946779652031	0,00245513185605173	0,053862408264794	RAD_7098	14
loc379_pos29	loc379_pos29_TT	bio9	pop1	-50,8339460311332	18,288011119691	14,4140976003179	0	0,242195244430881	0,152456116244238	0,102437735815733	0,0754880645866357	0,187594995823462	107,667892062266	118,021007422963	18,288011119691	14,4140976003179	1,12875172479877	0,0165670489942017	19,2655081313288	1,89898526478249e-05	0,000146699964448584	10,0706606764892	77,797631746444	0,0030892590318965	0,053862408264794	RAD_379	30
loc12267_pos90	loc12267_pos90_GG	bio7	pop1	-132,582651842862	12,966808964827	10,2527049104223	0	0,0877499833119202	0,0466210422135567	0,0250485601911788	0,0587933580479523	0,080828751933872	271,165303685724	281,263231730789	20,197597226168	14,4127097189119	7,5006992945438	-0,0118783728790007	10,1238911808957	6,98406047883987e-06	0,000146808119876775	3,7037729850174	77,8549885168116	0,00177729682583017	0,053862408264794	RAD_12267	91
loc12267_pos93	loc12267_pos93_GG	bio7	pop1	-132,582651842862	12,966808964827	10,2527049104223	0	0,0877499833119202	0,0466210422135567	0,0250485601911788	0,0587933580479523	0,080828751933872	271,165303685724	281,263231730789	20,197597226168	14,4127097189119	7,5006992945438	-0,0118783728790007	10,1238911808957	6,98406047883987e-06	0,000146808119876775	3,7037729850174	77,8549885168116	0,00177729682583017	0,053862408264794	RAD_12267	94
loc5160_pos18	loc5160_pos18_AA	bio10	pop1	-126,598730323122	0,121628549165493	0,121327280745372	0	0,0995980323575532	0,000480139690821599	-0,0232054025991699	0,000607957864507791	0,000846489634972476	259,197460646244	269,092412745888	16,6969688451069	14,4123367538898	-2,13256574966027	0,0239114104763227	-0,895687129115577	4,38510068356968e-05	0,000146837198142744	23,2549782430931	77,8704092446635	0,00514137531218386	0,053862408264794	RAD_5160	19
loc14148_pos7	loc14148_pos7_AA	bio9	pop1	-37,2296871037226	17,302835050525	14,408052244246	0	0,270141381975319	0,188561665967323	0,123175271627881	0,0695576363104073	0,218914595595773	80,4593742074453	90,9012909774712	17,302835050525	14,408052244246	0,339673778615093	0,0162616783855959	26,1694963488115	3,18710996728692e-05	0,000147171656758436	16,9018178363167	78,0477786688204	0,00422968354780094	0,053862408264794	RAD_14148	8
loc14148_pos7	loc14148_pos7_GG	bio9	pop1	-37,2296871037226	17,302835050525	14,408052244246	0	0,270141381975319	0,188561665967323	0,123175271627881	0,0695576363104073	0,218914595595773	80,4593742074453	90,9012909774712	17,302835050525	14,408052244246	-0,339673778615093	-0,0162616783855959	-26,1694963488115	3,18710996728692e-05	0,000147171656758436	16,9018178363167	78,0477786688204	0,00422968354780094	0,053862408264794	RAD_14148	8
loc15042_pos58	loc15042_pos58_GG	bio4	pop1	-109,13167434408	0,23262872716795	0,237955067264901	0	0,12545971279437	0,0010646819676948	-0,0263957778127381	0,00117420264540767	0,00175700742614062	224,263348688161	234,128149780244	18,7019518724403	14,40411123844	6,9489165449731	-0,000337421892374365	-1,40542357083631	1,5282596930125e-05	0,000147479977953848	8,10463623879004	78,2112869485287	0,00274030593900188	0,053862408264794	RAD_15042	59
loc8468_pos94	loc8468_pos94_GG	bio9	pop1	-124,196115648499	0,0483666241359245	0,0485795367671697	0	0,155492534415542	0,00019468083936619	-0,0239559614075369	0,000231392478868742	0,000332753845533267	254,392231296998	264,419234052892	16,8817661772752	14,4023972259508	2,2899096619453	0,0109378440960359	-0,70053149274686	3,97819075325487e-05	0,000147614275115101	21,0970616388462	78,2825071504899	0,0048388273044086	0,053862408264794	RAD_8468	95
loc15042_pos58	loc15042_pos58_GG	bio15	pop1	-109,37215031422	5,11434892940146	5,22202716692488	0	0,129957299826385	0,0228463315556631	-0,00395629595884658	0,0254993032940982	0,0376562311708917	224,74430062844	234,609101720524	18,2209999321604	14,4016919490687	5,75139754512773	-0,082757294102747	-5,68775266064355	1,96698066846445e-05	0,000147669571074196	10,4312525413873	78,3118315929256	0,00315690585042547	0,053862408264794	RAD_15042	59
loc1925_pos18	loc1925_pos18_TT	bio9	pop1	-60,8853728249942	9,33658310321406	6,27735417136651	0	0,122070729958452	0,0712132814542299	0,0254492493664856	0,0417367998587383	0,0926548745209165	127,770745649988	137,937960839438	20,4445712038005	14,4015230576353	8,23026741530749	0,0230534425636345	23,4338238642257	6,13834259271495e-06	0,000147682815796822	3,25527356708341	78,3188555077391	0,00163995381287601	0,053862408264794	RAD_1925	19
loc7893_pos15	loc7893_pos15_GG	bio15	pop1	-100,84710099366	14,9358249182595	14,3914788693134	0	0,240053441857714	0,0689462358086185	0,041249244372546	0,0653497820941531	0,104597499037053	207,69420198732	217,888690091874	21,9920799431533	14,3969355804106	4,74027678382749	-0,102113602138636	10,0314147637027	2,73777888988666e-06	0,000148043030598197	1,45189342532691	78,5098839007746	0,00100890178854688	0,053862408264794	RAD_7893	16
loc989_pos74	loc989_pos74_CC	bio1	pop1	-127,716752181566	5,35124919347393	5,31836483307439	0	0,0729595991343523	0,0205197931262972	-0,00248768686695962	0,0238165274802195	0,0344622539252962	261,433504363131	271,641536508748	18,116779448633	14,3968971798962	5,43955995204901	0,0334470508589385	-6,19175665238696	2,07762513023689e-05	0,000148046049588348	11,0180200381697	78,5114849255936	0,00326023964463353	0,053862408264794	RAD_989	75
loc6677_pos80	loc6677_pos80_AG	bio6	pop1	-71,1422124948777	5,21327264893938	5,27138733222633	0	0,174407068833539	0,0353447730534047	-0,00533382800989723	0,0247523213037081	0,0487322644519024	148,284424989755	158,297039228859	18,0689001385326	14,3933244578249	-10,3619631903676	-0,020104074344995	8,98034261448002	2,13053125489562e-05	0,000148327202937687	11,2985907403374	78,6605856075085	0,00330318015721677	0,053862408264794	RAD_6677	81
loc15042_pos58	loc15042_pos58_AG	bio6	pop1	-96,7528033196753	0,000694382156649659	0,000695465056499923	0	0,121648026150895	3,58842142599003e-06	-0,0310031538310298	3,50697443969047e-06	5,62307187862606e-06	199,505606639351	209,370407731434	19,9173310314804	14,3931069997583	-9,73150399588296	-0,0207351784348224	0,0858407446612058	8,08639431192109e-06	0,00014834433302542	4,28836045870937	78,6696700013749	0,00192543367450897	0,053862408264794	RAD_15042	59
loc15746_pos95	loc15746_pos95_TT	bio1	pop1	-98,9646529428756	4,8350095109119	4,91149720690573	0	0,109848295612967	0,0238454656158471	-0,0057455400217196	0,0216402862395082	0,0360384536493687	203,929305885751	214,123793990304	19,8372079629478	14,3912466670236	7,76752573723018	0,0453047043016163	-6,69510685601752	8,4325147395591e-06	0,000148490960710481	4,4719143516535	78,7474293020611	0,00197014223088887	0,053862408264794	RAD_15746	96
loc2136_pos42	loc2136_pos42_CC	bio7	pop1	-72,9209302438858	0,0616842253738326	0,0621222361448841	0	0,139355227873051	0,000422774001105369	-0,0407002844673941	0,000299393160171932	0,000589932214230346	151,841860487772	161,82548899414	17,835344392592	14,3896708335942	4,98171643265574	-0,0119545566307609	0,77744577925508	2,40867252321794e-05	0,000148615278893757	12,7736239516789	78,8133574723793	0,00356219593371489	0,053862408264794	RAD_2136	43
loc7_pos24	loc7_pos24_AT	bio11	pop1	-98,7316522593871	2,67007698243234	2,37983958740873	0	0,107896303833176	0,0133414873740903	-0,0166385187348048	0,0131961226181458	0,0209285862516043	203,463304518774	213,373219242951	21,0957914971268	14,3888322654266	-9,62324213976572	-0,0234499779449089	-5,33110888929668	4,36886573276362e-06	0,000148681476619012	2,31688813766774	78,8484633176411	0,00133909522883098	0,053862408264794	RAD_7	25
loc10135_pos90	loc10135_pos90_CC	bio7	pop1	-59,4508879959022	8,06253254937901	7,08921381439416	0	0,216933434476631	0,0635023546539755	0,0162449791841302	0,037144822677892	0,0827221957542862	124,901775991804	134,985652488933	18,6965686842283	14,3877258902097	11,3172359452605	-0,014253370386342	-14,6990920454345	1,53258030021955e-05	0,000148768860832338	8,1275491965183	78,8948047388837	0,002741959928804	0,053862408264794	RAD_10135	91
loc12120_pos71	loc12120_pos71_CC	bio11	pop1	-47,8657913405124	0,682536721740451	0,690553972630462	0	0,236675316141547	0,00707921957871323	-0,0551523294637594	0,00342395761499658	0,00891677447127509	101,731582681025	111,611497155198	18,0237038657887	14,3852480636802	4,31142288410364	0,0200562728393056	3,30820590671506	2,1817140780584e-05	0,00014896475326699	11,5700224644777	78,9986900230436	0,00335698621396514	0,053862408264794	RAD_12120	72
loc9779_pos99	loc9779_pos99_CG	bio17	pop1	-72,5588320867496	2,09020984132945	2,13089784742048	0	0,151708222850121	0,0141990355836461	-0,0265596537198594	0,0102942215132251	0,0198926329252713	151,117664173499	161,042467265703	24,3995854435843	14,3831563274433	5,69899486355754	-0,311490105684005	5,31054997599027	7,82855380205551e-07	0,000149130324277398	0,415162299519848	79,086495310141	0,000465153376083308	0,053862408264794	RAD_9779	100
loc9779_pos29	loc9779_pos29_CG	bio17	pop1	-72,5588320867496	2,09020984132945	2,13089784742048	0	0,151708222850121	0,0141990355836461	-0,0265596537198594	0,0102942215132251	0,0198926329252713	151,117664173499	161,042467265703	24,3995854435843	14,3831563274433	5,69899486355754	-0,311490105684005	5,31054997599027	7,82855380205551e-07	0,000149130324277398	0,415162299519848	79,086495310141	0,000465153376083308	0,053862408264794	RAD_9779	30
loc14165_pos24	loc14165_pos24_GG	bio4	pop1	-90,5814676628233	17,2016570656658	14,3830315858413	0	0,231700968009394	0,0867173766159449	0,0564700430184053	0,0720614938619327	0,124700746517921	187,162935325647	197,477173252416	17,2016570656658	14,3830315858413	6,95787215037057	-0,000287430785664091	-14,9767405946399	3,36143019441286e-05	0,000149140204029672	17,8262693784064	79,0917347206075	0,00436482920655243	0,053862408264794	RAD_14165	25
loc5023_pos107	loc5023_pos107_TT	bio9	pop1	-82,0347000842385	8,49219243752166	8,96956312628152	0	0,41163342820686	0,0492125293309703	0,014442335631498	0,0417765998223206	0,0720472432271347	170,069400168477	179,94931464265	17,0342419420949	14,3800565549793	3,96898847124617	0,0119446495769851	-11,8663828365146	3,67117660054496e-05	0,000149376027058828	19,468910324478	79,2167959177835	0,00460896241549352	0,053862408264794	RAD_5023	108
loc9779_pos26	loc9779_pos26_AT	bio17	pop1	-70,604119406509	2,54697647483108	2,58895605066556	0	0,157753950362253	0,0177174544223048	-0,0240201617607733	0,0125915790150479	0,0246456003194519	147,208238813018	157,118153537195	24,3116913277186	14,3775444412588	5,65301177218353	-0,311145094472408	5,93758336260038	8,19402101961308e-07	0,000149575448205398	0,434543683907917	79,3225525413903	0,00047772216331879	0,053862408264794	RAD_9779	27
loc1945_pos39	loc1945_pos39_CG	bio4	pop1	-137,45727467618	6,81299880411489	5,88272837007666	0	0,0726682172136914	0,0241829343587332	0,00288576253701443	0,030223051378832	0,0420407185261644	280,91454935236	291,122581497977	18,6987700406277	14,3758469461875	-6,31897163976911	0,000318579911290007	-6,9307122295653	1,53081198616532e-05	0,000149710353582037	8,1181715087922	79,3940952909185	0,002741959928804	0,053862408264794	RAD_1945	40
loc14066_pos48	loc14066_pos48_GG	bio13	pop1	-27,5629958544828	2,19002299195891	1,96979148647666	0	0,139968196007773	0,0382096173885513	-0,0664731668438846	0,0096435669053621	0,0430504559406972	61,1259917089656	71,3875967067824	14,5002752051036	14,3756635917789	-6,56327926856423	0,051748857353231	11,0976519041768	0,000140139068020692	0,000149724932674628	74,3182702745973	79,4018268461432	0,0103109595626425	0,053862408264794	RAD_14066	49
loc14462_pos14	loc14462_pos14_CC	bio17	pop1	-108,869972276585	3,54959803758844	3,38451307576433	0	0,135671568440401	0,0160405141428345	-0,011073284050043	0,0165266902209633	0,0255766706185998	223,739944553169	233,823821050298	27,1769661699816	14,3731699620084	-5,08929575595868	0,152617380134509	-5,45325417986668	1,85657456837932e-07	0,000149923351106336	0,0984574911953787	79,5070517120098	0,000181741060369599	0,053862408264794	RAD_14462	15
loc6857_pos87	loc6857_pos87_CC	bio10	pop1	-96,7440097008647	24,0107967277341	13,3808806964385	0	0,147272337952629	0,110395068603233	0,0828087115518525	0,114202269989833	0,171314834102133	199,488019401729	209,352820493813	24,0107967277341	14,3725619852085	6,47391256571871	-0,0490845824602981	28,0865450040876	9,5797006653645e-07	0,000149971768030512	0,508028769745477	79,5327280784053	0,000536044797438491	0,053862408264794	RAD_6857	88
loc2778_pos56	loc2778_pos56_TT	bio15	pop1	-22,6790676067956	31,4508930917553	13,2610873110312	0	0,832914707878786	0,409468701605304	0,331352884592913	0,125764532532146	0,449459991796775	51,3581352135912	61,7240985596643	31,4508930917553	14,3691750070129	-6,04954333948696	0,202214486105238	-85,949869466526	2,04548506027448e-08	0,000150241782212236	0,0108475754619464	79,6759214592286	4,38957904209118e-05	0,053862408264794	RAD_2778	57
loc2778_pos56	loc2778_pos56_GG	bio15	pop1	-22,6790676067956	31,4508930917552	13,2610873110312	0	0,832914707878786	0,409468701605303	0,331352884592912	0,125764532532146	0,449459991796774	51,3581352135913	61,7240985596644	31,4508930917552	14,3691750070129	6,04954333948696	-0,202214486105238	85,949869466526	2,04548506027453e-08	0,000150241782212236	0,0108475754619467	79,6759214592286	4,38957904209118e-05	0,053862408264794	RAD_2778	57
loc17865_pos19	loc17865_pos19_AG	bio11	pop1	-68,7558807685115	2,20924901870088	2,2780114539001	0	0,146216146073209	0,0158118597189775	-0,0271308586033113	0,0107189625510065	0,0216905900665807	143,511761537023	153,480791474438	18,1850897762871	14,3678840849514	-10,0306701371855	-0,0221246383070008	6,03060779603909	2,00441938025864e-05	0,000150344824949575	10,629796769	79,7305668776086	0,00319537937396909	0,053862408264794	RAD_17865	20
loc12128_pos84	loc12128_pos84_AA	bio15	pop1	-92,5854622165782	10,3664427954377	10,1375577679335	0	0,236051260727606	0,0530151496993347	0,0223304775824924	0,0464395804599989	0,0784197175947366	191,170924433156	201,324409621524	22,8508182661027	14,362158919593	4,76953578529958	-0,107189925768305	8,93911262001422	1,75074777520771e-06	0,000150802671921342	0,928453058652604	79,9733713679822	0,000766085201517974	0,053862408264794	RAD_12128	85
loc1331_pos63	loc1331_pos63_TT	bio15	pop1	-65,9559568829227	1,56268819784255e-06	1,56258577974262e-06	0	0,0971508691775468	1,18464521870528e-08	-0,045484886049668	7,93242736877057e-09	1,62520248850233e-08	137,911913765845	147,761524952059	17,3734059518918	14,3613089860034	8,27440359765986	-0,103195701211426	0,00504391975040954	3,07092898465055e-05	0,000150870761511615	16,2856891728191	80,0094805033166	0,0041305191512489	0,053862408264794	RAD_1331	64
loc17561_pos46	loc17561_pos46_AA	bio11	pop1	-83,7286703499422	10,8254555799349	6,50143174447756	0	0,128795010229727	0,0607206965889408	0,0270662996128981	0,0540023147550323	0,0901253482920174	173,457340699884	183,276339375576	26,4296884150687	14,3581507231321	15,7876430504743	0,0393405844156802	16,3159813371638	2,73307301601933e-07	0,000151124046551396	0,144939781570934	80,1438021190431	0,000224908785905573	0,053862408264794	RAD_17561	47
loc17561_pos85	loc17561_pos85_GG	bio11	pop1	-83,7286703499422	10,8254555799349	6,50143174447756	0	0,128795010229727	0,0607206965889408	0,0270662996128981	0,0540023147550323	0,0901253482920174	173,457340699884	183,276339375576	26,4296884150687	14,3581507231321	15,7876430504743	0,0393405844156802	16,3159813371638	2,73307301601933e-07	0,000151124046551396	0,144939781570934	80,1438021190431	0,000224908785905573	0,053862408264794	RAD_17561	86
loc1412_pos13	loc1412_pos13_GG	bio9	pop1	-110,164016362317	1,6979682639165	1,56448964546305	0	0,133988689937987	0,00764760999322807	-0,0193762519566587	0,00858209004610582	0,0126952548153527	226,328032724634	236,177643910848	18,7033828116832	14,3578309586974	3,98154463823356	0,012854517460676	5,13289952123967	1,52711326475026e-05	0,000151149714744152	8,09855652335831	80,1574144236893	0,00273946783213351	0,053862408264794	RAD_1412	14
loc1412_pos74	loc1412_pos74_AA	bio9	pop1	-110,164016362317	1,6979682639165	1,56448964546305	0	0,133988689937987	0,00764760999322807	-0,0193762519566587	0,00858209004610582	0,0126952548153527	226,328032724634	236,177643910848	18,7033828116832	14,3578309586974	3,98154463823356	0,012854517460676	5,13289952123967	1,52711326475026e-05	0,000151149714744152	8,09855652335831	80,1574144236893	0,00273946783213351	0,053862408264794	RAD_1412	75
loc6906_pos23	loc6906_pos23_CC	bio19	pop1	-82,8854828731591	1,10860160101758	1,03799034273277	0	0,124837905000331	0,00664312365282073	-0,0293109484686144	0,00498125310992684	0,00942632922352099	171,770965746318	181,978997891935	18,9390642494503	14,3576214939628	-2,78471927823507	0,118947171599969	4,88564266706473	1,34960652956167e-05	0,000151166531317717	7,15720635544084	80,166332555349	0,00256693876639559	0,053862408264794	RAD_6906	24
loc13834_pos51	loc13834_pos51_AA	bio7	pop1	-72,4774109852851	14,0826391314994	12,5249084382033	0	0,220982093329075	0,0885491948495154	0,0508222344313708	0,0609334459416958	0,119865089739066	150,95482197057	161,189760126135	18,4069698926932	14,3548689331977	9,45703177900077	-0,0119479721159834	-15,6018055797693	1,78404218498208e-05	0,000151387691810073	9,46109683455326	80,2836179453343	0,00300401928725393	0,053862408264794	RAD_13834	52
loc10136_pos67	loc10136_pos67_GG	bio14	pop1	-75,7329831690067	4,65879688625277	4,66117186957953	0	0,101800644092717	0,0298402174648016	-0,00859058541418347	0,0210483699136105	0,041289225673184	157,465966338013	167,633181527463	20,1921852161586	14,3537506024	-2,87905625832489	0,647018978700826	-7,62823927614258	7,00384762375734e-06	0,000151477639587911	3,71426646413574	80,3313188709819	0,00177729682583017	0,053862408264794	RAD_10136	68
loc9415_pos85	loc9415_pos85_GG	bio4	pop1	-44,248111628436	14,0641909415389	9,19415497089769	0	0,227413628668535	0,137130793118002	0,078628689290764	0,0689030131305347	0,169777618535232	94,496223256872	104,345834443086	19,5561154981418	14,3536762312168	-12,3522634275588	0,000500474428727884	22,2448594799542	9,76875219693423e-06	0,000151483623198954	5,18054512757377	80,3344920876231	0,00215246034822709	0,053862408264794	RAD_9415	86
loc9407_pos35	loc9407_pos35_AA	bio17	pop1	-46,0681297286689	22,0741170501474	14,1969845473552	0	0,160321151280062	0,193275932758182	0,140741301637281	0,104994317268951	0,240433298531337	98,1362594573378	108,016173931511	22,0741170501474	14,3530214307985	-3,71568710082673	0,271662861786167	-26,0980645219737	2,62323037472212e-06	0,000151536316123015	1,39114628586188	80,362436093725	0,000986338556930041	0,053862408264794	RAD_9407	36
loc7199_pos37	loc7199_pos37_TT	bio11	pop1	-94,3014048184976	7,47169460623558	6,34716773769469	0	0,141675439886089	0,0381064057005949	0,00750579282051855	0,0359633379785126	0,0582357901490444	194,602809636995	204,557169618528	19,3105793207143	14,3513585433676	5,40334959742978	0,0201029668832472	-8,07141833738416	1,11089129895206e-05	0,000151670214522636	5,89125651877659	80,4334448252154	0,00231575975688775	0,053862408264794	RAD_7199	38
loc6677_pos80	loc6677_pos80_GG	bio11	pop1	-79,770695460138	7,81045458700522	7,79205103713046	0	0,16842625188908	0,0466708602067098	0,0108182528941783	0,0368539935617787	0,0666772029723301	165,541390920276	175,55400515938	17,6860190716587	14,3509347764929	8,45158019949647	0,0186252413156725	-9,49569784365178	2,60534512282386e-05	0,000151704355965355	13,8166141484571	80,4515506468353	0,00373264787323981	0,053862408264794	RAD_6677	81
loc5522_pos71	loc5522_pos71_CT	bio11	pop1	-64,7668376126081	0,178340543238767	0,182375408220328	0	0,105690518450278	0,00137489608948116	-0,0448814199846628	0,000803013192554699	0,00181472917653557	135,533675225216	145,741707370833	19,2099756889517	14,3441344698183	-11,1701045107428	-0,024598980087322	1,95787854996054	1,1709986024016e-05	0,000152253293095188	6,21001636828414	80,7426618876539	0,00238131185179497	0,053862408264794	RAD_5522	72
loc5522_pos71	loc5522_pos71_CC	bio11	pop1	-64,7668376126081	0,178340543238758	0,182375408220328	0	0,105690518450278	0,00137489608948109	-0,0448814199846629	0,000803013192554658	0,00181472917653547	135,533675225216	145,741707370833	19,2099756889517	14,3441344698183	11,1701045107428	0,024598980087322	-1,95787854996054	1,1709986024016e-05	0,000152253293095188	6,21001636828414	80,7426618876539	0,00238131185179497	0,053862408264794	RAD_5522	72
loc17104_pos59	loc17104_pos59_CC	bio6	pop1	-97,4381391245481	0,311306065110813	0,314182360214185	0	0,105533480424126	0,00159490710541139	-0,0291447530070955	0,00140763308286836	0,00239988049295169	200,876278249096	211,07076635365	19,9438064537714	14,3436184813505	-5,25484905987495	-0,0168274065812676	-1,5005521127504	7,97518821048752e-06	0,000152295026478387	4,22938586140932	80,7647938519651	0,00191179462420394	0,053862408264794	RAD_17104	60
loc16381_pos107	loc16381_pos107_AG	bio14	pop1	-104,032504819486	8,44798405533072	8,31878713857708	0	0,14033912262404	0,0390183698039784	0,0113064071285581	0,0423979607093091	0,0632288715160993	214,065009638971	223,884008314663	19,6084632642668	14,3427486226557	2,72174724208624	-0,480190701842244	7,50306934715401	9,50472410550227e-06	0,000152365407127141	5,04052627818175	80,8021179768512	0,00211858235702467	0,053862408264794	RAD_16381	108
loc16874_pos62	loc16874_pos62_AA	bio16	pop1	-20,3517759293035	0,135870501407575	0,135103449317873	0	0,305139286838919	0,00332694474005598	-0,143589922670746	0,000628832301152147	0,00365021668801734	46,7035518586069	56,8293870816594	17,2479187724059	14,3366782533901	-7,51193680122982	0,0241964284920695	3,64461221496428	3,28056707207061e-05	0,000152857476033716	17,3974376852634	81,0630709752484	0,00431504458529003	0,053862408264794	RAD_16874	63
loc14824_pos58	loc14824_pos58_AA	bio7	pop1	-81,2279203271059	2,45426053556452	2,58752942948742	0	0,16882717348446	0,014882414830006	-0,0215010447441003	0,0121360087818204	0,0216805140182778	168,455840654212	178,365755378389	19,0772739324149	14,3363278022644	9,13478038190694	-0,0125263895304425	-5,80292925216704	1,25530838649889e-05	0,000152885932687696	6,65712632911317	81,0781620510734	0,00247721192600726	0,053862408264794	RAD_14824	59
loc15953_pos13	loc15953_pos13_GG	bio9	pop1	-55,748832398738	3,91246389606751	3,18602670623709	0	0,16527151396755	0,0339005245064456	-0,0180879800374859	0,0179501997009896	0,0433659099196092	117,497664797476	127,623500020528	18,6032913546926	14,3351009124824	-7,55243845289415	-0,0198806107431998	-13,925802310882	1,60942441986509e-05	0,00015298559825288	8,53506739494015	81,131016494271	0,00281698197417162	0,053862408264794	RAD_15953	14
loc10890_pos10	loc10890_pos10_TT	bio17	pop1	-95,8667295660155	0,0148998289163352	0,014937309250777	0	0,080776356533658	7,77051182970999e-05	-0,0312133058322686	6,92991285478717e-05	0,000117435366197061	197,733459132031	207,845373216414	22,1373612653326	14,3343249786609	-4,72438003109979	0,253471951994384	-0,38286689290336	2,53821491091582e-06	0,00015304866448502	1,34606105512706	81,1644616523669	0,000972488402824308	0,053862408264794	RAD_10890	11
loc11226_pos45	loc11226_pos45_GG	bio6	pop1	-99,60320248757	23,0765605456291	14,3321733129947	0	0,423600952622021	0,103816144847469	0,0768235231414237	0,0962594706539811	0,1545642978998	205,20640497514	215,494441862003	23,0765605456291	14,3321733129947	-10,7685425368668	-0,0265259667085679	-33,1430578695436	1,5567698808317e-06	0,000153223684230948	0,825583089662904	81,257277773988	0,000706491710852954	0,053862408264794	RAD_11226	46
loc3842_pos24	loc3842_pos24_AG	bio7	pop1	-70,2373691057441	0,0744804671364756	0,0759793551836984	0	0,152027782054311	0,000529924448080926	-0,0421597472299908	0,000374203672537842	0,000738770472925338	146,474738211488	156,354652685662	20,2139675356261	14,330863012977	-10,9406162864504	0,0149981339767135	1,22983527718418	6,92454902426518e-06	0,000153330364743777	3,67221298945026	81,3138523701903	0,00176479794962615	0,053862408264794	RAD_3842	25
loc6384_pos14	loc6384_pos14_GG	bio7	pop1	-56,1380450017674	5,87053287618248	5,85583198169729	0	0,248026559947964	0,0496885372860734	-0,00109581738912101	0,0289260591179604	0,0648451557976691	118,276090003535	128,171042103179	18,4842670071987	14,3292203427868	11,806379092399	-0,0154029964336301	-13,2733661669942	1,71312658500045e-05	0,000153464211458569	9,08501864304269	81,3848336922856	0,00293059646232312	0,053862408264794	RAD_6384	15
loc9103_pos95	loc9103_pos95_AA	bio3	pop1	-14,458198849664	18,2059206491352	9,52704007479026	0	0,628746788254003	0,386354519200538	0,259026318672906	0,0801212374622931	0,412164241415269	34,916397699328	45,0698828876953	26,5449027534665	14,3277161354783	-27,8147701087174	1,30032719554216	32,843350287931	2,57483185096044e-07	0,000153586879249464	0,136547967753764	81,4498866298171	0,000218034367198136	0,053862408264794	RAD_9103	96
loc12004_pos31	loc12004_pos31_GG	bio9	pop1	-110,580641791755	20,4833599527798	14,3275598899184	0	0,253095264286415	0,0847664556226904	0,0599366066668251	0,0942151103059694	0,13677868009097	227,16128358351	237,159439963306	20,4833599527798	14,3275598899184	3,07976421545211	0,0148149660658204	26,5821260839496	6,01519248483634e-06	0,0001535996267015	3,18996484817344	81,456646833086	0,00162545193775674	0,053862408264794	RAD_12004	32
loc4106_pos5	loc4106_pos5_CG	bio14	pop1	-79,8489938459697	5,26426959985533	5,29675782791198	0	0,121424875982777	0,0319119639018008	-0,00445999231717149	0,0246404873473254	0,045426641686573	165,697987691939	175,753562092368	19,7503149548575	14,3268854109664	2,88299082077351	-0,619209831544844	7,61243468292005	8,82471503130159e-06	0,000153654666976562	4,6799052259698	81,4858356816767	0,00202995506618703	0,053862408264794	RAD_4106	6
loc10690_pos72	loc10690_pos72_GG	bio4	pop1	-114,306119813485	0,0871221577998918	0,0855783064664651	0	0,109965858822976	0,000380946221799615	-0,0258543696670423	0,000399563079090614	0,000614958380221788	234,612239626971	244,765724815338	18,8090370002711	14,3264173805226	7,4204101370718	-0,000348373591282985	0,903529916528074	1,44480919239731e-05	0,00015369287187073	7,66208321293757	81,5060964247417	0,00265979893747181	0,053862408264794	RAD_10690	73
loc1412_pos36	loc1412_pos36_CC	bio11	pop1	-72,730815008202	13,5426713834513	12,3869407825067	0	0,196486042897515	0,0851717297219205	0,0474369014991825	0,0661106626050841	0,119756947929959	151,461630016404	161,326431108488	18,138710810438	14,3252179243886	8,79661000966466	0,0192436896318383	-13,0558922231758	2,05383392911104e-05	0,000153790826046817	10,8918510161831	81,5580432874957	0,00324917032189306	0,053862408264794	RAD_1412	37
loc14331_pos87	loc14331_pos87_TT	bio14	pop1	-59,3189082357257	6,7055301690494	6,71776707502818	0	0,167202412061193	0,0534972964163917	0,00562878036975462	0,0321807199164629	0,0703517371930364	124,637816471451	134,606846408867	21,4295205958575	14,3223529713591	-3,50489352112261	0,778263371217802	-11,215297591366	3,6707575356883e-06	0,000154025048335997	1,94666879481115	81,6822555834495	0,00120795189625893	0,053862408264794	RAD_14331	88
loc14869_pos85	loc14869_pos85_GT	bio19	pop1	-46,461199662747	3,3202807316723	2,6934747391465	0	0,148914042110518	0,0344990468854371	-0,027843356676435	0,0160660334772618	0,0428804392783586	98,922399325494	108,891429262909	21,0871619191668	14,3202341993735	4,67294838722079	-0,193680253566368	-14,3036995043621	4,38858498875026e-06	0,000154198498134036	2,32734561406406	81,7742391334455	0,00134234493606075	0,053862408264794	RAD_14869	86
loc13718_pos45	loc13718_pos45_CC	bio11	pop1	-70,407163802372	4,41392591230642	4,40447229778159	0	0,145325727209881	0,0303930248103425	-0,0109212501650539	0,0218278770160954	0,0422834153692556	146,814327604744	156,709279704388	18,0986712805844	14,3200010276109	9,52389181328593	0,0208679730253093	-8,17204949797192	2,09747746959676e-05	0,000154217598368538	11,1233005672162	81,7843683316062	0,0032723318758954	0,053862408264794	RAD_13718	46
loc7468_pos52	loc7468_pos52_CC	bio17	pop1	-116,217823350943	0,0655128119272489	0,0657440481960343	0	0,179223993507399	0,000281774129919369	-0,025524548782821	0,00030608778074801	0,000461957112732536	238,435646701886	248,533574746951	23,5048236640485	14,3191252077335	-5,05985025787006	0,16440811956224	0,708302904720708	1,24600981221814e-06	0,000154289362322809	0,6607814315959	81,8224260483073	0,000630735901922003	0,053862408264794	RAD_7468	53
loc14562_pos60	loc14562_pos60_CC	bio19	pop1	-55,7126365905269	4,02315456441163	3,34023572300202	0	0,113022434061845	0,0348480671671136	-0,0171231906245342	0,019247877070371	0,0450255202309483	117,425273181054	127,42342956085	18,4472612793543	14,3189516275408	-3,71556136410102	0,159716082750967	12,6878571570085	1,74671678263348e-05	0,000154303589332243	9,26315350732623	81,8299708874965	0,00296128721866871	0,053862408264794	RAD_14562	61
loc9407_pos35	loc9407_pos35_AG	bio11	pop1	-45,6272863857325	4,61439359777556	4,16334310642656	0	0,137570416100185	0,0481322973693403	-0,0144531275834117	0,0229211339506837	0,0599557641547823	97,2545727714649	107,134487245638	19,1118491168922	14,3186842364695	-12,6043689843505	-0,0268277797175752	12,8207205093347	1,23277147529497e-05	0,000154325507869922	6,53760903235478	81,8415946825615	0,00245018058329222	0,053862408264794	RAD_9407	36
loc14319_pos50	loc14319_pos50_CG	bio9	pop1	-80,4578067312162	1,35845141205389	1,25660518122204	0	0,130468172013521	0,00837134025763519	-0,0286031448804601	0,00618377575495862	0,01181570562241	166,915613462432	177,082828651882	17,791066247879	14,3182305140296	-5,55840671814144	-0,0145109631784768	-5,8531505933149	2,46538126420708e-05	0,000154362707506457	13,0743606127177	81,8613223194095	0,00360771096336876	0,053862408264794	RAD_14319	51
loc1666_pos64	loc1666_pos64_AG	bio6	pop1	-92,1651484822968	22,9527621184427	11,4057326813246	0	0,124080291382727	0,110731490648485	0,0817855650791583	0,108937326323032	0,168342120003889	190,330296964594	200,210211438767	26,6094067139978	14,3100296015428	-16,7885843644869	-0,0369236053362443	-22,5183540190667	2,49028319644361e-07	0,000155036639798444	0,132064200417158	82,2187207446311	0,000212408556945775	0,0540038907651146	RAD_1666	65
loc16822_pos46	loc16822_pos46_CC	bio3	pop1	-75,2255209111256	4,70183877573975	4,64801860787338	0	0,118350274270049	0,0303045535320898	-0,00836698113020442	0,0215325639028105	0,0420213393039795	156,451041822251	166,576877045304	15,8438205460683	14,3059780116035	-13,5661381176615	0,659913148776185	7,40985180030407	6,87908085967222e-05	0,000155370682941962	36,4810040333965	82,3958698364152	0,00677405723086916	0,0540445366503902	RAD_16822	47
loc1297_pos68	loc1297_pos68_AA	bio15	pop1	-91,4217596860227	16,09224808737	14,3040415780072	0	0,197476020794464	0,0808916782179604	0,0507311893494916	0,069922724170629	0,118143741549484	188,843519372045	199,051551517662	16,09224808737	14,3040415780072	5,7993172108718	-0,0688735099837886	-15,0571868461291	6,0330486612313e-05	0,000155530592788237	31,9943429992686	82,4806729062723	0,00625868791302805	0,0540445366503902	RAD_1297	69
loc14234_pos84	loc14234_pos84_CC	bio8	pop1	-122,876086975516	0,0761392726173993	0,0757024544007055	0	0,102261797146356	0,000309725399889675	-0,024097552676909	0,000388390233597753	0,000543428519269539	251,752173951032	261,586517928724	16,4596794821479	14,3037301799296	2,47073756660939	-0,0216080916140392	0,737456930212318	4,96957962516031e-05	0,000155556323370947	26,3545752765576	82,4943182974339	0,00553242933623264	0,0540445366503902	RAD_14234	85
loc7524_pos31	loc7524_pos31_CC	bio4	pop1	-83,8538055625319	1,1996961080167	1,14581540771397	0	0,10607064843892	0,00710268920669727	-0,0284197526478781	0,00556444271498341	0,0102257305065446	173,707611125064	183,819525209447	17,9701303594758	14,299744734746	4,67253090908599	-0,00036887959555042	-3,29302867472119	2,24398635267633e-05	0,00015588601639545	11,9002635457861	82,6691604428023	0,0034086040187878	0,0541123519102162	RAD_7524	32
loc9779_pos26	loc9779_pos26_AA	bio14	pop1	-77,8013347720026	0,266802374646924	0,272692263363351	0	0,134945810375135	0,00171170384657598	-0,0367820430439722	0,00132649442571017	0,0024586898836747	161,602669544005	171,512584268183	23,1554725332192	14,2969111762847	-4,14153232394569	0,792443654741855	-1,8903119628417	1,49417366167827e-06	0,000156120848349702	0,792387187913897	82,7936960551175	0,000691303893388349	0,0541471497305053	RAD_9779	27
loc14317_pos83	loc14317_pos83_GT	bio9	pop1	-73,6402739228607	3,12680389533178	2,69513224660175	0	0,121367538984959	0,0207889033291072	-0,0191027637373393	0,0152849557620291	0,0292073190061651	153,280547845721	163,220165782847	18,4791958653826	14,2944272650435	-6,05019386059265	-0,0164938815970212	-9,72957382626618	1,71769102638905e-05	0,000156326996193562	9,1092246973259	82,9030199673774	0,00293268714986719	0,0541719477099464	RAD_14317	84
loc14741_pos55	loc14741_pos55_GT	bio7	pop1	-72,3016796352969	5,22841568338742	4,35704448633117	0	0,158587176892664	0,0348952395778082	-0,00514967080146758	0,0255511461895702	0,0487881497995371	150,603359270594	160,528162362798	19,0384993608181	14,292684787996	7,02610529343683	-0,0156078675975427	-8,0481882189086	1,28107514410909e-05	0,000156471773585578	6,79377208273644	82,9797980243565	0,00250408647796822	0,0541754546251249	RAD_14741	56
loc14413_pos23	loc14413_pos23_AG	bio11	pop1	-90,4331070912703	18,0642214162822	14,288721165658	0	0,243867097051148	0,0908067252851733	0,0606454280360182	0,0863622373917159	0,137050734559202	186,866214182541	196,761166282185	18,0642214162822	14,288721165658	-6,97800319656665	-0,0159276288513466	14,105457040507	2,13577324107461e-05	0,000156801602629698	11,3263899366021	83,1547123033764	0,00330556274989475	0,0541793204018381	RAD_14413	24
loc16941_pos15	loc16941_pos15_CC	bio17	pop1	-83,1786192940369	20,147695384832	14,2879733766951	0	0,158421357590951	0,108027680317342	0,075856949644492	0,0958305368523853	0,158021164421871	172,357238588074	182,252190687718	20,147695384832	14,2879733766951	-3,23287777401148	0,192405415409345	-14,1343159562761	7,16865685760719e-06	0,000156863907634434	3,80166776741253	83,187753768878	0,00179860650233898	0,0541793204018381	RAD_16941	16
loc11646_pos5	loc11646_pos5_CC	bio11	pop1	-21,4154822162094	1,50312408898833	1,4363991185872	0	0,342860007618202	0,0339044770992085	-0,101431563408376	0,0071321781904844	0,0374748981076376	48,8309644324189	58,8722870245713	19,1582733664976	14,2876970213725	5,17832368838709	0,0267038380508535	8,47858015965849	1,2031487422401e-05	0,000156886939583478	6,38051434687284	83,1999680260308	0,00242096970835806	0,0541793204018381	RAD_11646	6
loc11634_pos102	loc11634_pos102_AG	bio15	pop1	-85,4299599173415	13,2272525670643	12,1343100634139	0	0,125957820451127	0,0718532008205194	0,0392599466479487	0,0573405862210472	0,10232662313845	176,859919834683	187,094857990248	15,753960806853	14,2844582563728	-6,17256733743266	0,0719085891551959	11,5617295036519	7,21367474062244e-05	0,000157157118037108	38,2554156109741	83,343248523203	0,00695583532182194	0,0541849020574838	RAD_11634	103
loc10612_pos42	loc10612_pos42_AG	bio19	pop1	-76,0845612600805	9,84956986006034	7,21668893872008	0	0,101873237896755	0,0607927993699987	0,0237600353607735	0,0466883853415157	0,0857354629772446	158,169122520161	168,15275102653	18,816016288131	14,2842744658697	3,66004161304144	-0,144226803764436	-17,5492542813812	1,4395319188978e-05	0,000157172463920658	7,63409688166046	83,3513867214756	0,00265648823113528	0,0541849020574838	RAD_10612	43
loc12730_pos88	loc12730_pos88_TT	bio11	pop1	-89,3534427420768	16,5212521483013	14,2796786264539	0	0,494089232088262	0,0846253636830002	0,0538920888960642	0,0746327230158021	0,124365215896922	184,706885484154	194,790761981282	16,5212521483013	14,2796786264539	-5,18914289111109	-0,0145267746738729	24,1868786967039	4,81078279471605e-05	0,000157556691966103	25,5124471012822	83,55514977008	0,00545192863298126	0,0542708593384286	RAD_12730	89
loc4653_pos38	loc4653_pos38_CC	bio9	pop1	-145,061881295959	1,45414078312318	1,38187725930355	0	0,103310788643778	0,00498714328586416	-0,0155905477207226	0,00635751538815771	0,00880978029096542	296,123762591918	306,411799478781	17,5706413861101	14,2733948156716	2,78657445745785	0,0109118279383898	3,91814904597349	2,76829373357321e-05	0,000158083571559891	14,6807599620108	83,8345635024981	0,00387557608462137	0,0544057642644222	RAD_4653	39
loc11593_pos75	loc11593_pos75_CC	bio9	pop1	-78,0488726374046	13,2612442974044	8,55768972058277	0	0,143362065997314	0,0783025709523962	0,0428748678516899	0,0635411743276088	0,111946533848576	162,097745274809	172,022548367013	20,4535140161485	14,2694369203374	7,12857444267463	0,0210409586784149	23,5456697160865	6,10972751626051e-06	0,000158416340161608	3,24009847696824	84,0110366818234	0,00163676173025573	0,0544624982784215	RAD_11593	76
loc1666_pos71	loc1666_pos71_CT	bio9	pop1	-94,6239328612758	21,4373370576649	14,0751073635644	0	0,108248041376995	0,101750558533662	0,0732720516389036	0,102614173099592	0,156674758870442	195,247865722552	205,112666814635	21,4373370576649	14,2634164414393	-6,91840365787787	-0,0218638350263099	-32,466183859007	3,65582392519725e-06	0,000158923878083735	1,93874923236276	84,2801931776104	0,00120401970065997	0,0544624982784215	RAD_1666	72
loc2806_pos50	loc2806_pos50_CT	bio9	pop1	-45,0831381991009	0,158648851598147	0,155702112762096	0	0,206608766231526	0,00175642383494249	-0,0646704232773754	0,000769843574564229	0,00216870920119577	96,1662763982017	106,14990490457	18,1609556764343	14,2631828797612	-7,99975049254035	-0,0195172150740774	-2,94132198013775	2,02998220192871e-05	0,000158943600743446	10,7653610136243	84,290652459063	0,00322689640728322	0,0544624982784215	RAD_2806	51
loc6452_pos77	loc6452_pos77_TT	bio7	pop1	-113,267819056558	0,370752235327366	0,379998043524853	0	0,12318774824488	0,00163394356041727	-0,0248086788390059	0,00173910682127001	0,00265361990002098	232,535638113116	242,619514610244	18,6059082843387	14,2607070754194	7,5579728586522	-0,0111212128541117	-1,7738851946592	1,60721664664411e-05	0,000159152816812201	8,52335917615011	84,4016035062127	0,00281556070268588	0,0544624982784215	RAD_6452	78
loc7908_pos100	loc7908_pos100_AA	bio11	pop1	-49,6253360654453	5,95163823714351	5,12871190765614	0	0,119030157328885	0,0565732655140616	-0,000459702478845797	0,0297595597065656	0,0719251115155947	105,250672130891	115,100283317105	17,8226718266789	14,2602624986318	11,8085124485756	0,0248325487987574	-13,5510683422186	2,42476755832367e-05	0,000159190414815298	12,8589788199509	84,4215424040192	0,00357628858467648	0,0544624982784215	RAD_7908	101
loc14331_pos87	loc14331_pos87_TT	bio5	pop1	-59,4172988573115	0,550607825867789	0,506648451418506	0	0,245183775480598	0,00461202728910195	-0,0456454562310402	0,00268228805320749	0,00607642621221063	124,834597714623	134,803627652038	21,2327393526859	14,2554863047099	9,14537237770213	-0,0365343745136924	4,44485676867673	4,0675684014967e-06	0,000159594903759944	2,15710473954493	84,6360501721659	0,00128434866000462	0,0544624982784215	RAD_14331	88
loc16963_pos16	loc16963_pos16_AC	bio16	pop1	-48,1896033407061	7,11533309442753	5,92958592814059	0	0,235148562601942	0,0687508066593535	0,01077673369864	0,0328535233772406	0,0853669886634841	102,379206681412	112,46308317854	15,4990500911526	14,2537774063722	-5,36742181127636	0,0179519425126806	13,6389419850292	8,2546725771202e-05	0,000159739879163865	43,7760145175323	84,7129332384224	0,00749018995348565	0,0544624982784215	RAD_16963	17
loc15953_pos13	loc15953_pos13_AA	bio19	pop1	-128,020078467484	9,61105958590957	7,84085922425199	0	0,0890003455541933	0,0361792417583536	0,0135932356463565	0,0435202356235572	0,0614980566249804	262,040156934968	272,165992158021	20,2321741048245	14,2528433875075	-3,33343441356587	0,102544542908359	11,2418811252805	6,85895983582301e-06	0,000159819173253917	3,63742986221398	84,7549843216707	0,00175424393577347	0,0544624982784215	RAD_15953	14
loc7524_pos31	loc7524_pos31_CC	bio2	pop1	-81,7548752501881	8,21961075481133	6,62326410254405	0	0,1192970659622	0,0478637473215608	0,0129250510139208	0,0375091772749745	0,0681854780759815	169,509750500376	179,621664584759	22,1679909841634	14,252105020207	8,07446930973225	-0,0952794327148185	-10,0427110135292	2,4980402583066e-06	0,000159881885440259	1,32475571370464	84,7882417229075	0,000966272313237662	0,0544624982784215	RAD_7524	32
loc2351_pos6	loc2351_pos6_CC	bio15	pop1	-100,293587573608	1,4770247708533	1,39689304933626	0	0,0746459043820361	0,00730968064334105	-0,0223838524141368	0,00732144859849288	0,0115468758762063	206,587175147216	216,497089871393	17,5916517746336	14,2517489087645	6,78054784244485	-0,0925717039522438	3,58767944633632	2,73787610708225e-05	0,000159912140121559	14,5194498135564	84,804286324985	0,00385274716813558	0,0544624982784215	RAD_2351	7
loc10135_pos90	loc10135_pos90_CC	bio4	pop1	-59,7010109247106	11,224428991272	9,06700119521214	0	0,213561446707395	0,0859276886039023	0,0399951844182274	0,0513324422729243	0,111976189317497	125,402021849421	135,48589834655	18,1963228266114	14,2509981322566	10,0580261913515	-0,000398036636916582	-16,7602296434178	1,99263187379732e-05	0,000159975943833043	10,5672855004845	84,8381225816515	0,0031863555389747	0,0544624982784215	RAD_10135	91
loc3559_pos8	loc3559_pos8_TT	bio11	pop1	-93,9033082982954	3,01860247559422	2,6077046518973	0	0,0848315871166252	0,015818676851367	-0,0156237081183593	0,0145465713494502	0,0240838071841201	193,806616596591	203,79024510296	20,5413369635917	14,2491441396831	10,1367753137483	0,0241819256176399	6,2796508171484	5,83572940467704e-06	0,000160133612692939	3,09479234642952	84,921737216094	0,00160471919724528	0,0544624982784215	RAD_3559	9
loc13718_pos45	loc13718_pos45_CC	bio10	pop1	-71,1064651056058	0,211982719194364	0,21584072486855	0	0,1470620810307	0,00148838229796178	-0,0406390789484553	0,00105935208595791	0,0020796107195166	148,212930211212	158,107882310856	16,7000686741167	14,2490266356199	4,86526156999251	-0,0280403706055016	-2,02167304748116	4,37794136640954e-05	0,000160143610848222	23,2170110955158	84,9270394178074	0,00513447341198136	0,0544624982784215	RAD_13718	46
loc10495_pos34	loc10495_pos34_TT	bio14	pop1	-84,3785703770572	5,87437467045373	5,82529497002635	0	0,107149167638405	0,0336386857559577	-0,000719373758172179	0,0265868504622619	0,0482390428146305	174,757140754114	184,910625942482	19,694947968089	14,2462078564536	-2,51863492732851	0,565454262645153	-7,73396463933395	9,08412036392053e-06	0,00016038364291545	4,81747254315361	85,0543327436356	0,00206359434738277	0,0544806368325936	RAD_10495	35
loc6724_pos31	loc6724_pos31_TT	bio9	pop1	-52,406769705262	8,31841107831306	5,6587532235607	0	0,132045722431649	0,0735283979668843	0,0204929824713119	0,0397653670074905	0,093758790589116	110,813539410524	120,782569347939	20,800619343118	14,2452208365453	8,78615996404743	0,0244719842747468	23,8324465766653	5,09664792021629e-06	0,000160467777838504	2,70284413175326	85,09895100776	0,00147939965519271	0,0544806368325936	RAD_6724	32
loc14234_pos84	loc14234_pos84_TT	bio4	pop1	-54,5559220173174	0,209572480750538	0,217373383768417	0	0,159960894407025	0,00191703041755816	-0,0529670004635784	0,00106867590950832	0,00249976045462617	115,111844034635	124,946188012326	23,8162265583593	14,2425537984453	-12,8684415631207	0,000561990974944371	2,81138590312624	1,0598522022396e-06	0,000160695342188416	0,562058700187301	85,2196324786766	0,000566959789122589	0,0545118959193279	RAD_14234	85
loc1412_pos36	loc1412_pos36_CG	bio9	pop1	-65,5951193392667	0,00501772204646632	0,00503465346617275	0	0,178840327728412	3,82462154816456e-05	-0,0456951146133591	2,53417094311653e-05	5,23057419338753e-05	137,190238678533	147,055039770617	18,2301947978928	14,2378005683381	-5,96235872664593	-0,0151184972778176	0,378822880998673	1,95750790229259e-05	0,000161101716400675	10,38101675728	85,4351400381734	0,00314989370811656	0,0545246055474296	RAD_1412	37
loc4034_pos5	loc4034_pos5_TT	bio6	pop1	-86,0326307741331	6,48364183546703	6,62335059914538	0	0,192149218294898	0,0363129748354294	0,00270873596141665	0,0295708283643118	0,0525729491315721	178,065261548266	188,191096771319	18,3921239136056	14,2373605912468	9,19204433874663	0,0182069827290838	-8,48123315438167	1,79799640658408e-05	0,000161139384238575	9,53509858346858	85,4551159706325	0,00301238964026982	0,0545246055474296	RAD_4034	6
loc4034_pos4	loc4034_pos4_TT	bio6	pop1	-86,0326307741331	6,48364183546703	6,62335059914538	0	0,192149218294898	0,0363129748354294	0,00270873596141665	0,0295708283643118	0,0525729491315721	178,065261548266	188,191096771319	18,3921239136056	14,2373605912468	9,19204433874663	0,0182069827290838	-8,48123315438167	1,79799640658408e-05	0,000161139384238575	9,53509858346858	85,4551159706325	0,00301238964026982	0,0545246055474296	RAD_4034	5
loc14030_pos5	loc14030_pos5_CC	bio9	pop1	-56,1211785290183	0,325301264287948	0,314527432951184	0	0,206020683185027	0,00288982882948924	-0,0504114487259138	0,00154052432534993	0,00372603042739127	118,242357058037	128,297931458465	16,7315337016402	14,2348360710478	7,15655649171017	0,0180888020384653	3,70340381608203	4,30593190911783e-05	0,000161355687956802	22,8351319817955	85,5698257258754	0,00508241562793924	0,0545361691446414	RAD_14030	6
loc5838_pos15	loc5838_pos15_GT	bio15	pop1	-122,286786403439	8,48792109999179	7,78114446413716	0	0,101288620558158	0,0335409428315297	0,00983129065422883	0,041148832238393	0,05760798021632	250,573572806877	260,498375899081	17,491948924641	14,2337985755699	-5,38869305341854	0,0822222817759574	-7,03660686236262	2,88526933991401e-05	0,000161444666487231	15,3011026580452	85,6170126421756	0,00397901248903877	0,0545361691446414	RAD_5838	16
loc379_pos29	loc379_pos29_TT	bio3	pop1	-51,7675283952653	16,0774655657153	13,9800421958784	0	0,207449139096044	0,134412896317254	0,084250924294542	0,0666751848336833	0,16605786307519	109,535056790531	119,888172151228	16,4208463914269	14,2303785494065	-15,6096356249855	0,732794047550226	16,5608543965669	5,07243041568349e-05	0,000161738327621747	26,9000115318444	85,7727464277097	0,00560118737625741	0,0545770119221292	RAD_379	30
loc3559_pos8	loc3559_pos8_AT	bio6	pop1	-90,8956792052637	3,56570859368443	2,97647558350069	0	0,0910654984254344	0,0192369713834726	-0,0131329840596812	0,0171603203028338	0,02892129036457	187,791358410527	197,774986916896	20,9620535463443	14,2292321343557	-11,8330949002522	-0,0248801435790784	-7,46393439156641	4,68470990543924e-06	0,000161836885081867	2,48438598763273	85,8250132228455	0,00140417764332268	0,0545770119221292	RAD_3559	9
loc379_pos38	loc379_pos38_CC	bio3	pop1	-51,7379816114615	15,9541952633231	13,8770516442835	0	0,207119921767686	0,133585984189751	0,0833474173482691	0,0664568405259424	0,165163085529579	109,475963222923	119,816175337922	16,4076840708026	14,2244912161888	-15,598276425994	0,732349571122361	16,5102399632616	5,10777478926414e-05	0,00016224510512818	27,0874491069298	86,0414996613659	0,00562727075061616	0,0545874563790321	RAD_379	39
loc16381_pos107	loc16381_pos107_AG	bio6	pop1	-103,955562189168	0,306131659362492	0,311983595676895	0	0,150906325531475	0,00147025114626939	-0,0273458043247224	0,00156867428772314	0,00239043573650607	213,911124378335	223,730123054026	19,7623485249032	14,2187482792563	-8,86321014555224	-0,0193185992729579	1,57416635417219	8,76932658296748e-06	0,000162740993887476	4,65053173482615	86,3044783964184	0,00202652513702274	0,0545874563790321	RAD_16381	108
loc16381_pos107	loc16381_pos107_AG	bio7	pop1	-104,061549433717	0,0386449456650132	0,0382316881728505	0	0,138700240043328	0,000185648644929259	-0,0286380914433898	0,000198159572336364	0,000302011952972136	214,123098867433	223,942097543124	19,5503740358051	14,217659949515	-8,45505514639921	0,0126264608041959	-0,616877018846597	9,79815509785166e-06	0,000162835140435867	5,1961380151825	86,354406005668	0,00215464802379081	0,0545874563790321	RAD_16381	108
loc13040_pos6	loc13040_pos6_AT	bio11	pop1	-49,20457596487	0,0428417609150272	0,0433550533222563	0	0,206315388375973	0,000435153817703681	-0,0605082539801367	0,000206943612790949	0,000546751936907811	104,40915192974	114,407308309536	20,5911818703969	14,217597315164	-13,6382943815391	-0,0302932366301241	1,23762711013868	5,68574050378821e-06	0,000162840560322889	3,01525053248796	86,3572802693137	0,00157551747632167	0,0545874563790321	RAD_13040	7
loc10475_pos26	loc10475_pos26_GG	bio17	pop1	-74,5810917212127	7,04081608410674	6,82616457017999	0	0,127158548852715	0,0450747815691645	0,00666322725723302	0,0313567484244561	0,0618744219585977	155,162183442425	165,356671546979	20,8845627535158	14,2172777317708	-4,01747551875266	0,24572132266103	-9,50500313572711	4,87810092623857e-06	0,000162868217399586	2,58694472700098	86,3719473149135	0,00143968234199954	0,0545874563790321	RAD_10475	27
loc6099_pos19	loc6099_pos19_CC	bio15	pop1	-60,3960932726639	1,67204074306114	1,44861689437998	0	0,0974110793245029	0,0136532992538603	-0,0353405998859326	0,00808385114738518	0,0180381037084277	126,792186545328	136,775815051696	19,1573177009481	14,2156817493672	9,76027233098237	-0,122978374452334	6,24606901014213	1,20375127517555e-05	0,00016300640618222	6,38370968748547	86,4452313137427	0,00242097465337541	0,0545874563790321	RAD_6099	20
loc14160_pos59	loc14160_pos59_TT	bio15	pop1	-111,510241436582	18,7408198148405	14,2143037776491	0	0,115420540458201	0,0775178641348812	0,0526999965386634	0,0792425915617896	0,120929044049564	229,020482873163	239,295332925607	18,7408198148405	14,2143037776491	-7,82334688487518	0,106927343587994	-16,2977193175633	1,49742476353978e-05	0,000163125813405589	7,94111305750889	86,5085551136249	0,00271031240936433	0,0545874563790321	RAD_14160	60
loc1666_pos71	loc1666_pos71_CT	bio6	pop1	-92,1604584149957	22,5752222179842	11,3165210844929	0	0,122743306808161	0,109113791692118	0,08011373384856	0,107756564452127	0,166218258737996	190,320916829991	200,185717922075	26,3642859502251	14,21401927991	-16,7652215429509	-0,0368701807394723	-22,4793377808577	2,82720017812656e-07	0,000163150477337	0,149931514406372	86,5216348404029	0,000230872232990482	0,0545874563790321	RAD_1666	72
loc11586_pos58	loc11586_pos58_CT	bio6	pop1	-97,200259268727	1,07113015657892	1,10623046122499	0	0,131669976853066	0,00547972129838396	-0,0252152671569068	0,00542245405011891	0,0086172546525228	200,400518537454	210,250129723668	19,6610340691987	14,2131637363411	-8,82957946358761	-0,0185296380947835	3,18857180713386	9,24678072161568e-06	0,000163224669512487	4,90373425872578	86,5609802865233	0,0020877215672062	0,0545874563790321	RAD_11586	59
loc4735_pos105	loc4735_pos105_GG	bio16	pop1	-82,5647923937587	6,85642207054915	5,53740386612329	0	0,109516780469323	0,0398661623454488	0,00497960320257872	0,0335363129032847	0,0583246404045204	171,129584787517	181,039499511695	17,1949611405183	14,2091614359608	-4,63885637678458	0,0220950989268893	-10,2032389052488	3,3732991536567e-05	0,000163572197895247	17,8892126056891	86,7452808434118	0,0043760157799003	0,0546414433527865	RAD_4735	106
loc5742_pos56	loc5742_pos56_TT	bio19	pop1	-103,030360160337	0,069778775577751	0,0689606328775782	0	0,159316065968102	0,000338517472589867	-0,0287692566137588	0,000338674557100533	0,000535577867902585	212,060720320674	222,044348827043	20,4923705695946	14,2081777242291	2,99845829798537	-0,103683026010511	-1,00741939947209	5,98694152395524e-06	0,000163657729735723	3,17498285510089	86,7906399179893	0,00162107518941457	0,0546414433527865	RAD_5742	57
loc11791_pos57	loc11791_pos57_GT	bio9	pop1	-66,659984854743	1,22565636264737	1,25549843858465	0	0,1943605716834	0,00910959648729317	-0,035484941255489	0,00571099608633046	0,0122363214753406	139,319969709486	149,417897754552	17,9039462811037	14,2003367628994	-5,97085488925561	-0,0144312968525583	5,80377983051613	2,32338846418674e-05	0,000164341098563875	12,3213472355058	87,1530427081968	0,00348047100441355	0,0548241068499541	RAD_11791	58
loc17129_pos37	loc17129_pos37_GG	bio6	pop1	-117,018913497308	4,17471709230488	3,62740101391569	0	0,0831736470367868	0,017525177392764	-0,00766241305507865	0,0187970762015595	0,0284223382088358	240,037826994615	250,218709633673	19,6453732820249	14,1932145673412	9,40421088848903	0,0202078583234369	6,27616904394303	9,32287802251532e-06	0,000164964314714094	4,94409002714428	87,483545450549	0,00209769239420438	0,0549389950029858	RAD_17129	38
loc7279_pos17	loc7279_pos17_AG	bio6	pop1	-49,0285540187496	0,157031328290051	0,162547332969568	0	0,167478696453526	0,0015988668159602	-0,0594921333062683	0,000788790892985156	0,0020249421998305	104,057108037499	113,937022511673	20,600255087776	14,1924570706843	-15,0747836310605	-0,0301662902542333	2,34300753786571	5,65885737104939e-06	0,000165030738107742	3,00099392330017	87,5187709718216	0,00157148735850627	0,0549389950029858	RAD_7279	18
loc9333_pos51	loc9333_pos51_CC	bio11	pop1	-26,1331580599893	10,3784908059333	6,10650210299997	0	0,215647269130854	0,165672005633406	0,0698939149275634	0,0475572787385395	0,186643100310175	58,2663161199786	68,3501926171068	16,5061806463413	14,1893169067857	-2,83550719202035	-0,0208715454809916	-21,8881686707145	4,84917449964919e-05	0,000165306380307247	25,7160452230496	87,6649489917787	0,00547237912548653	0,0549389950029858	RAD_9333	52
loc9333_pos51	loc9333_pos51_AA	bio11	pop1	-26,1331580599893	10,3784908059333	6,10650210299997	0	0,215647269130855	0,165672005633406	0,0698939149275634	0,0475572787385394	0,186643100310175	58,2663161199786	68,3501926171069	16,5061806463413	14,1893169067857	2,83550719202035	0,0208715454809916	21,8881686707145	4,84917449964919e-05	0,000165306380307247	25,7160452230496	87,6649489917787	0,00547237912548653	0,0549389950029858	RAD_9333	52
loc17240_pos54	loc17240_pos54_CT	bio1	pop1	-62,6380379581116	18,3629955257471	14,1886126453588	0	0,167907001692794	0,12784122969749	0,0860698652646311	0,0860822347498331	0,170307098869742	131,276075916223	141,230435897756	18,3629955257471	14,1886126453588	-8,06324113399559	-0,0421268652589791	16,4890867719275	1,82569453949328e-05	0,000165368263692369	9,68198676794998	87,6977668648095	0,0030404694348699	0,0549389950029858	RAD_17240	55
loc2345_pos105	loc2345_pos105_CG	bio8	pop1	-119,70450579419	18,8325231091828	14,1832678740872	0	0,112562165805993	0,0729260036780617	0,0496919410125542	0,0806365622206741	0,117843404054937	245,409011588381	255,643949743946	18,8325231091828	14,1832678740872	-4,31863784857421	0,0319018618534183	-19,2156435557515	1,42712746678522e-05	0,000165838669298203	7,56831383930602	87,9472314248844	0,00263992452248811	0,054950703539933	RAD_2345	106
loc15117_pos79	loc15117_pos79_TT	bio6	pop1	-39,02577744492	16,9344694735661	11,629949001816	0	0,333394642436611	0,178283801086112	0,115116613700264	0,0695263972853671	0,209110359606586	84,05155488984	94,4303114322725	16,9344694735661	14,1825734299027	3,38294246415188	0,0172201449684817	19,8231412306418	3,86925680112391e-05	0,000165899887770683	20,5193652825843	87,9796966827733	0,00475924565402695	0,054950703539933	RAD_15117	80
loc15117_pos79	loc15117_pos79_GG	bio6	pop1	-39,02577744492	16,9344694735661	11,629949001816	0	0,333394642436611	0,178283801086112	0,115116613700264	0,0695263972853672	0,209110359606586	84,05155488984	94,4303114322724	16,9344694735661	14,1825734299027	-3,38294246415188	-0,0172201449684817	-19,8231412306418	3,86925680112388e-05	0,000165899887770683	20,5193652825841	87,9796966827733	0,00475924565402695	0,054950703539933	RAD_15117	80
loc430_pos58	loc430_pos58_CT	bio10	pop1	-145,114443294908	4,31693964329326	4,04707707345445	0	0,0682827670588584	0,0146562580719672	-0,00571408659301363	0,0189202252010304	0,0259762568747694	296,228886589817	306,490491587633	15,8721120414982	14,182006935581	-2,61882345603048	0,0229021448587473	-5,56017894488741	6,77700272681916e-05	0,000165949843725179	35,9396653208128	88,0061892246494	0,00670385923878393	0,054950703539933	RAD_430	59
loc11586_pos57	loc11586_pos57_CT	bio6	pop1	-97,5823724888857	1,00528201090105	1,03739128011373	0	0,130208639751538	0,00512454438801245	-0,0254611678744753	0,00506431477076751	0,00805515588501547	201,164744977771	211,029546069855	19,60874177673	14,1779626213295	-8,85235910764388	-0,0185632465924512	3,09646347221982	9,5033386982949e-06	0,000166306929534406	5,03979157180235	88,195558256827	0,00211858235702467	0,0549522265572056	RAD_11586	58
loc16941_pos15	loc16941_pos15_CT	bio17	pop1	-78,1931254193431	16,5174177690507	14,1769994114829	0	0,143587401838846	0,0955295969255772	0,0608281932577807	0,079268751056184	0,136966486809738	162,386250838686	172,28120293833	20,1091654469216	14,1769994114829	3,42881950956072	-0,206334157979276	13,2923919190178	7,31453080095049e-06	0,000166392088535923	3,87902734529846	88,2407196081938	0,00181936583156657	0,0549522265572056	RAD_16941	16
loc6038_pos18	loc6038_pos18_TT	bio19	pop1	-137,075436381081	18,1779040734483	14,1762217026438	0	0,113696026667035	0,0621830812218344	0,0416582459149975	0,0772834645762136	0,106496778951851	280,150872762163	290,41247775998	24,5594489775207	14,1762217026438	-4,30125477509171	0,0958182241209367	12,9246210451816	7,20521514545185e-07	0,000166460879125378	0,382105528550574	88,277200496012	0,000437129100255435	0,0549522265572056	RAD_6038	19
loc10135_pos90	loc10135_pos90_CC	bio8	pop1	-60,497460554582	5,33716590502859	5,14913697814326	0	0,219240772005317	0,0422471125995805	-0,00524675963674175	0,0247457930839133	0,0553110738423079	126,994921109164	137,078797606292	16,6034235668688	14,1735666883279	5,25452673904276	-0,0267292575502959	-11,3132421912355	4,60677881995822e-05	0,000166695938670595	24,430577302426	88,4018568039128	0,00531899931178998	0,0549522265572056	RAD_10135	91
loc14234_pos84	loc14234_pos84_TT	bio7	pop1	-55,0818740259953	0,0231070323665011	0,0233915423835472	0	0,14996084453589	0,00020970770378019	-0,0542432485531754	0,000117886073168803	0,000274132250754598	116,163748051991	125,998092029682	22,7643225410035	14,1733960988813	-14,0018141577821	0,0190726107982213	0,935094658604916	1,83134149845817e-06	0,000166711053093783	0,971193360779341	88,409872254589	0,00078600605955684	0,0549522265572056	RAD_14234	85
loc6509_pos42	loc6509_pos42_CG	bio9	pop1	-61,52812002691	16,8150026074987	8,91049701607269	0	0,106279192866493	0,120217725156087	0,0773211305034726	0,0752291616187863	0,157301395802682	129,05624005382	139,168154138203	23,1404512220276	14,1720602435467	-9,9652847025339	-0,0295592761576302	-37,7162943679561	1,50589147538667e-06	0,000166829459160947	0,798601355444108	88,4726651233153	0,000692753123360227	0,0549522265572056	RAD_6509	43
loc17865_pos19	loc17865_pos19_AG	bio6	pop1	-68,6995652701737	0,900267647460741	0,933920575639818	0	0,148227847131776	0,0065095557844597	-0,0368745809407928	0,00438192074650952	0,00893074327231137	143,399130540347	153,368160477763	18,2977207729628	14,1711458235669	-11,493693018508	-0,0227123054607573	4,06744078398337	1,88933080407807e-05	0,000166910559335512	10,0194613335708	88,51567400569	0,00308100725687848	0,0549522265572056	RAD_17865	20
loc17398_pos13	loc17398_pos13_GG	bio17	pop1	-105,583796485635	0,104596195504565	0,105087460389874	0	0,105732151494263	0,000495077917813396	-0,0279043059464949	0,000477494162010938	0,000771511332221315	217,16759297127	227,33480816072	22,7076197005818	14,1661274049383	-4,46826171641357	0,232513995178836	-0,941621035423565	1,88618442678633e-06	0,000167356351780804	1,00027755284447	88,7520857636923	0,000797664365775967	0,0550469742310172	RAD_17398	14
loc10690_pos72	loc10690_pos72_GG	bio8	pop1	-115,423478537101	0,621061040248749	0,597565573572363	0	0,0956653770571722	0,00268313974996606	-0,0232383678901661	0,00284484957876071	0,00434885698274522	236,846957074203	247,00044226257	16,5743195530392	14,164827822583	3,41560087763176	-0,0234210130114799	2,46979762976208	4,67802001197944e-05	0,00016747199066413	24,8083821671291	88,8134111450201	0,00537392967935166	0,0550469742310172	RAD_10690	73
loc6489_pos38	loc6489_pos38_AA	bio9	pop1	-37,9907078460229	17,6517801023043	14,1597145910072	0	0,2369196989333	0,188520534331366	0,124440696522796	0,0717740403378821	0,219915037181434	81,9814156920458	92,3855961154512	17,6517801023043	14,1597145910072	-0,352346409561137	-0,0163401178484811	-30,4055530857767	2,65266887337362e-05	0,000167927755792384	14,0675805158975	89,0551115963058	0,00377384526680356	0,0551517227221859	RAD_6489	39
loc6677_pos80	loc6677_pos80_AG	bio9	pop1	-71,3479986948484	0,00537440379789822	0,00535505397322246	0	0,177783563913747	3,76618930172276e-05	-0,0420081847908022	2,58381459869435e-05	5,20462385164013e-05	148,695997389697	158,708611628801	17,6573277385911	14,1581344408804	-5,682871080652	-0,0144583481055638	-0,37583709943495	2,6449429187346e-05	0,00016806885413178	14,0266083877749	89,1299385854573	0,00376866579421459	0,0551530400960409	RAD_6677	81
loc6384_pos14	loc6384_pos14_GG	bio4	pop1	-56,2156683849047	8,10613307743931	7,78474834844154	0	0,242718268613024	0,0672499023557722	0,0174728495637772	0,0397202832894287	0,0877483655283172	118,431336769809	128,326288869454	18,3290202409241	14,1537282729194	10,5778273087474	-0,000436811116198521	-15,1995091606708	1,85854362076432e-05	0,000168462930647215	9,85619135876495	89,3389244549695	0,00306652352966192	0,0552128375231933	RAD_6384	15
loc11586_pos57	loc11586_pos57_TT	bio17	pop1	-102,841070496325	17,8494750836871	14,152476322727	0	0,135445826619857	0,079852127394773	0,0530102868295843	0,0862048561085943	0,127403884741635	211,682140992649	221,546942084733	22,1302776218956	14,152476322727	-3,09724002041617	0,163776175014725	-11,7104744732426	2,54759789547759e-06	0,000168575071586016	1,35103702073388	89,3983948133529	0,0009742329924376	0,0552128375231933	RAD_11586	58
loc7902_pos72	loc7902_pos72_CC	bio11	pop1	-17,6994784581483	0,0530556421983596	0,0514456367968416	0	0,491002183371873	0,00149654810459121	-0,167746311947433	0,000265243027838362	0,00163288716793136	41,3989569162967	51,2939090159408	28,6452818976619	14,1514976870585	8,49915188151153	0,0368971859590786	-1,89730940014958	8,69255244362513e-08	0,000168662783273946	0,0460981702679839	89,4449099002725	0,00010925132132685	0,0552128375231933	RAD_7902	73
loc3374_pos7	loc3374_pos7_CT	bio4	pop1	-101,529523124258	5,36592661251865	4,08620549324373	0	0,0919396231578891	0,025745123239605	-0,00304221408201462	0,0263429599656432	0,0408125558404488	209,059046248515	218,968960972693	22,4184596013149	14,1481475898297	-9,9097171430522	0,000474342206258799	-9,07412151057309	2,19256537837936e-06	0,000168963388891469	1,16275688633138	89,604326470146	0,00088703804477811	0,0552662741988038	RAD_3374	8
loc8627_pos28	loc8627_pos28_AA	bio6	pop1	-100,637625183206	5,09815260758645	5,28609448532343	0	0,157856042076219	0,0247035351170168	-0,00436997878320191	0,022208500195779	0,0371922551431293	207,275250366412	217,550100418857	18,3281361240396	14,1446087702878	8,60166362555154	0,0173629549957145	-6,86649398231616	1,85940631159754e-05	0,000169281514715706	9,86076636353785	89,7730343210035	0,00306652352966192	0,0553253500892751	RAD_8627	29
loc11431_pos19	loc11431_pos19_GG	bio1	pop1	-50,6591287952228	0,204302184646794	0,197952195063761	0	0,22532940241453	0,00201238212570087	-0,0570877825400845	0,000996099585780461	0,00255037079291098	107,318257590446	117,287287527861	22,0949419324657	14,141536881139	4,20484993025521	0,0514759644740171	-2,8075874084309	2,59492583799101e-06	0,000169558154427522	1,37613588055172	89,9197413396946	0,000982571588253646	0,0553428419728797	RAD_11431	20
loc14824_pos58	loc14824_pos58_AA	bio2	pop1	-81,3178258250075	13,4888075184555	13,1590967483865	0	0,171689028041549	0,076586793124247	0,0425199745328511	0,064906257271743	0,111206542786872	168,635651650015	178,545566374192	18,8974629366118	14,1396802112578	9,72192244539236	-0,0752778129912064	-11,5517319005769	1,37935991892753e-05	0,000169725577996311	7,31499393485808	90,0085290718479	0,00258737478293342	0,0553428419728797	RAD_14824	59
loc1572_pos78	loc1572_pos78_AA	bio19	pop1	-61,4159342185029	1,21748917367167	1,12593190841259	0	0,141245173876536	0,00981455444124668	-0,0385532897424426	0,00606895490968773	0,0131309140742265	128,831868437006	138,72682053665	18,6782327675016	14,1394348885215	-3,29518931584655	0,142974008783193	6,27502101550327	1,5473891876925e-05	0,000169747712207337	8,20608339238712	90,0202672423707	0,00275317514395375	0,0553428419728797	RAD_1572	79
loc14462_pos41	loc14462_pos41_CT	bio11	pop1	-70,5392125453071	0,329170957468054	0,339011740773414	0	0,113378831630553	0,0023278166567242	-0,0401027186729327	0,00149511282837964	0,00315316985102428	147,078425090614	157,259307729671	18,7249728312277	14,1350256744993	-10,4670211976331	-0,0230847848865659	2,46992279226953	1,50992040989012e-05	0,000170146029013485	8,0073797193211	90,2315018143732	0,00272373737076437	0,0553623598824095	RAD_14462	42
loc14462_pos65	loc14462_pos65_AC	bio11	pop1	-70,5392125453071	0,329170957468054	0,339011740773414	0	0,113378831630553	0,0023278166567242	-0,0401027186729327	0,00149511282837964	0,00315316985102428	147,078425090614	157,259307729671	18,7249728312277	14,1350256744993	-10,4670211976331	-0,0230847848865659	2,46992279226953	1,50992040989012e-05	0,000170146029013485	8,0073797193211	90,2315018143732	0,00272373737076437	0,0553623598824095	RAD_14462	66
loc9783_pos67	loc9783_pos67_AC	bio9	pop1	-76,0998068758443	16,4820517573116	9,74683086147153	0	0,121020894179174	0,0977109854089755	0,0621410259715056	0,0783542198480904	0,138398199049236	158,199613751689	168,124416843892	20,4534955906994	14,1333093948836	-7,48926929101094	-0,0219664871509981	-28,3290282721099	6,10978633587082e-06	0,000170301327607876	3,24012967006634	90,3138594543534	0,00163676173025573	0,0553623598824095	RAD_9783	68
loc11586_pos58	loc11586_pos58_CC	bio14	pop1	-103,139534942978	10,7988646045575	10,4350952967445	0	0,130740365481129	0,0497464868085403	0,0221066439379045	0,0533412238634332	0,0798800057800123	212,279069885957	222,128681072171	20,7309949154684	14,132683392449	-2,48610093337719	0,458495238156712	-8,60656398722783	5,28535307593184e-06	0,000170358007340479	2,80291787252202	90,3439177367883	0,00150909386615318	0,0553623598824095	RAD_11586	59
loc3842_pos24	loc3842_pos24_AG	bio6	pop1	-71,1988376035999	1,65720441366188	1,72174091574037	0	0,139489318654387	0,0115039797195588	-0,0301468134766967	0,00829308146025442	0,0160987129697847	148,3976752072	158,277589681373	18,2910305399146	14,1278988811784	-10,6656933800706	-0,0212067960564677	5,00169910493481	1,89597771017655e-05	0,000170791836239163	10,0547110730541	90,5739850106806	0,00308914483412066	0,0553947330940734	RAD_3842	25
loc9415_pos85	loc9415_pos85_GG	bio7	pop1	-44,6545375879277	10,6836214886754	8,03717777930545	0	0,223608566067972	0,106844018063822	0,0468396357424847	0,0527872755218416	0,132615438085931	95,3090751758554	105,158686362069	18,7432635791584	14,1272437236712	-13,3167320666482	0,017000732184654	19,3723362179665	1,49550707390432e-05	0,000170851328285328	7,93094320418791	90,6055347136188	0,00270957680648219	0,0553947330940734	RAD_9415	86
loc2351_pos6	loc2351_pos6_CC	bio17	pop1	-98,551910787278	0,783377497097929	0,788336366163412	0	0,0878871931658593	0,00395870728765165	-0,0263615965427514	0,00388981547494922	0,00621000277273305	203,103821574556	213,013736298733	21,0750053472932	14,1258100184864	-4,08712562859353	0,215461067114203	-2,60167273132157	4,41651533448312e-06	0,000170981589732317	2,34215757915242	90,6746147036631	0,00134986464462639	0,0553947330940734	RAD_2351	7
loc2386_pos62	loc2386_pos62_TT	bio4	pop1	-100,622650172506	17,1924265314583	14,1247427701747	0	0,246571926212789	0,0787063058076087	0,0512385231777651	0,0800706277879278	0,122493045491631	207,245300345011	217,22892885138	17,1924265314583	14,1247427701747	6,09621384865737	-0,00028116954927056	-11,8226451594112	3,37780289363441e-05	0,000171078621127108	17,9130967494641	90,7260721988859	0,00437904215691532	0,0553947330940734	RAD_2386	63
loc6857_pos87	loc6857_pos87_CC	bio5	pop1	-96,308009422223	24,8827972850177	12,8256853185737	0	0,147735065239493	0,114404288390271	0,0868179313388902	0,11809478378478	0,177153994348958	198,616018844446	208,480819936529	24,8827972850177	14,1237954450932	9,90474906229999	-0,0447467156453314	27,8444359110191	6,09236588990243e-07	0,000171164795880139	0,323089129400128	90,7717722215638	0,000384052339492352	0,0553947330940734	RAD_6857	88
loc7902_pos72	loc7902_pos72_CC	bio7	pop1	-17,4256099722882	0,28945591382455	0,310927249693527	0	0,487825673676771	0,0082370616601374	-0,162505243473007	0,00144623276511407	0,00897538502958231	40,8512199445764	50,7461720442205	29,1930188693823	14,1224885429763	10,3121034478053	-0,0252317573494342	4,23205353366982	6,5514834821413e-08	0,000171283751826357	0,0347436961728221	90,8348567010501	8,84001237834106e-05	0,0553947330940734	RAD_7902	73
loc3374_pos7	loc3374_pos7_TT	bio9	pop1	-109,403045590296	9,63435457798369	7,40587918251786	0	0,092862142037342	0,0421744693501676	0,0159094181676769	0,0468015046924294	0,0689204114106179	224,806091180592	234,716005904769	18,9374216304302	14,110056865927	4,62095999772945	0,0144737559866802	13,8016500682495	1,35076902131879e-05	0,00017241947085915	7,1633712584774	91,4371489470829	0,00256693876639559	0,0556331139854829	RAD_3374	8
loc2872_pos90	loc2872_pos90_CT	bio6	pop1	-99,6446962362551	3,33453642297776	2,81761541646382	0	0,0979887295242726	0,0164567750766381	-0,0131547324718842	0,0151108613244811	0,025036338275229	205,28939247251	215,45660766196	20,4193505051118	14,1066491251004	-11,3245779096891	-0,0238600423119264	-6,73026019849625	6,21977015036596e-06	0,000172732113778949	3,29845606660178	91,6029491150246	0,00165523456023712	0,0556331139854829	RAD_2872	91
loc3842_pos24	loc3842_pos24_AG	bio11	pop1	-71,446082248734	3,49911597633887	3,58151186931145	0	0,135098205653052	0,0239024890349596	-0,0170835586352331	0,0174298097854546	0,0334674585184302	148,892164497468	158,772078971642	17,7965412496463	14,1041061553086	-9,29356681779258	-0,0206696272911671	6,86752324472099	2,45829716403911e-05	0,000172965790314226	13,0367923543889	91,72687198786	0,00360079993630308	0,0556331139854829	RAD_3842	25
loc17240_pos54	loc17240_pos54_CC	bio11	pop1	-69,9859401471599	3,61019339787301	3,67271993700414	0	0,154677064732322	0,0251437613696292	-0,0166441850342	0,0175413537547447	0,0347137140563824	145,97188029432	155,926240275852	17,6313678393422	14,1038789855027	9,46853692292785	0,0206522895927734	-7,48168582112652	2,68129190024658e-05	0,000172986680705039	14,2193735795496	91,7379505381347	0,00379765763928606	0,0556331139854829	RAD_17240	55
loc4822_pos28	loc4822_pos28_AA	bio4	pop1	-60,1677010118849	17,9269671605825	14,1009182547409	0	0,218523349030773	0,129659047984919	0,0862632922532929	0,0769123652196226	0,166993775413855	126,33540202377	136,570340179335	17,9269671605825	14,1009182547409	-3,5182828191835	0,000338909179812226	-14,3884414267409	2,29545474743045e-05	0,000173259180125757	12,1732097074782	91,8824618859311	0,00344944739648671	0,0556331139854829	RAD_4822	29
loc4822_pos29	loc4822_pos29_AA	bio4	pop1	-60,1677010118849	17,9269671605825	14,1009182547409	0	0,218523349030773	0,129659047984919	0,0862632922532929	0,0769123652196226	0,166993775413855	126,33540202377	136,570340179335	17,9269671605825	14,1009182547409	-3,5182828191835	0,000338909179812226	-14,3884414267409	2,29545474743045e-05	0,000173259180125757	12,1732097074782	91,8824618859311	0,00344944739648671	0,0556331139854829	RAD_4822	30
loc15953_pos13	loc15953_pos13_GG	bio17	pop1	-54,210099025778	9,09838264821837	8,2736816034129	0	0,133503002862732	0,0774208009834808	0,0263650448275395	0,0412473304424565	0,0982975058257503	114,420198051556	124,546033274609	21,6807581006125	14,1004491512257	4,54821090176775	-0,290610398777107	13,3973925998606	3,22005092670943e-06	0,000173302395084947	1,70765096735069	91,9053795566589	0,00110468849162976	0,0556331139854829	RAD_15953	14
loc14462_pos41	loc14462_pos41_CT	bio19	pop1	-70,3329020351549	1,7632492581731	1,59198896328439	0	0,121675430651484	0,0123798425740185	-0,0297463940313899	0,0079827367265932	0,0167494254839022	146,66580407031	156,846686709367	19,137593851532	14,0989564399156	3,00946262126388	-0,133604905644552	-7,26627936886295	1,21625475712759e-05	0,000173439979537914	6,45001790290387	91,9783430685873	0,0024376154177726	0,0556331139854829	RAD_14462	42
loc14462_pos65	loc14462_pos65_AC	bio19	pop1	-70,3329020351549	1,7632492581731	1,59198896328439	0	0,121675430651484	0,0123798425740185	-0,0297463940313899	0,0079827367265932	0,0167494254839022	146,66580407031	156,846686709367	19,137593851532	14,0989564399156	3,00946262126388	-0,133604905644552	-7,26627936886295	1,21625475712759e-05	0,000173439979537914	6,45001790290387	91,9783430685873	0,0024376154177726	0,0556331139854829	RAD_14462	66
loc12004_pos31	loc12004_pos31_AA	bio11	pop1	-109,96743355164	14,2109664145772	9,92762206327309	0	0,104857210470274	0,060692800726234	0,0350677451364986	0,0663484766064717	0,0979552501797558	225,934867103279	235,933023483075	20,5048741886142	14,0931149108132	-9,89119935747388	-0,0245053714670329	-12,5941517723089	5,94795944927795e-06	0,000173979456668327	3,15430995922218	92,2644375014336	0,00161758520417795	0,0556331139854829	RAD_12004	32
loc3891_pos7	loc3891_pos7_CT	bio15	pop1	-65,507448354968	3,46451108879255	3,46024275928254	0	0,106516961719731	0,0257623910270172	-0,0188541052694271	0,01562442975946	0,0341637990494026	137,014896709936	147,195779348993	15,3034373194086	14,0915907619184	-7,40908839206309	0,0847326179140972	7,4529798781767	9,15497735324707e-05	0,000174120492733344	48,5504928001928	92,3392314653618	0,0079560212344732	0,0556331139854829	RAD_3891	8
loc3891_pos7	loc3891_pos7_CC	bio15	pop1	-65,507448354968	3,46451108879259	3,46024275928254	0	0,106516961719731	0,0257623910270175	-0,0188541052694268	0,0156244297594601	0,034163799049403	137,014896709936	147,195779348993	15,3034373194086	14,0915907619184	7,40908839206309	-0,0847326179140972	-7,4529798781767	9,15497735324707e-05	0,000174120492733344	48,5504928001928	92,3392314653618	0,0079560212344732	0,0556331139854829	RAD_3891	8
loc14234_pos84	loc14234_pos84_CC	bio9	pop1	-122,277979385723	2,12341436404807	1,98032652075992	0	0,109947299940821	0,00860799318993623	-0,0157150781870304	0,0107752730744873	0,0150505346346317	250,555958771446	260,390302749137	17,6558946617347	14,0911725937858	3,03997640535373	0,0109494529040352	4,91080324651191	2,6469365345718e-05	0,000174159207759633	14,0371808914105	92,3597627406732	0,00376866579421459	0,0556331139854829	RAD_14234	85
loc14160_pos59	loc14160_pos59_CC	bio5	pop1	-106,23242642124	16,4605801944603	14,090765720352	0	0,295460688540366	0,0719036761276065	0,0456942684597752	0,0699468734451151	0,110113063861328	218,464852842481	228,739702894925	16,4605801944603	14,090765720352	2,73336054348544	-0,0204249602862255	22,258868983624	4,9672191047443e-05	0,000174196885417123	26,3420570118979	92,379743880638	0,00553162415605959	0,0556331139854829	RAD_14160	60
loc17253_pos102	loc17253_pos102_CT	bio11	pop1	-69,6478137569326	13,7759709722916	11,9394838449764	0	0,177473039030166	0,0899969106518309	0,0507995673213984	0,06291472762896	0,122345618108202	145,295627513865	155,365386337881	17,3730921277509	14,0852954131343	-8,8989888436371	-0,0186681383962349	14,0818547051088	3,07143609537707e-05	0,000174704249628132	16,2883784722818	92,6488082542919	0,0041305191512489	0,0556331139854829	RAD_17253	103
loc16941_pos15	loc16941_pos15_CC	bio14	pop1	-83,7812686566581	12,6342685057476	11,882718435952	0	0,153100702679236	0,0701137206529272	0,0368167930368816	0,0612173934779036	0,103089050423958	173,562537313316	183,45748941296	18,9423966595897	14,0845475121617	-2,5387854535887	0,54057326174631	-10,7171877265185	1,34725124791798e-05	0,000174773732077116	7,14471587293366	92,6856560476718	0,00256629778930934	0,0556331139854829	RAD_16941	16
loc4596_pos84	loc4596_pos84_CC	bio2	pop1	-99,791786126648	17,2351432852379	14,0842068321614	0	0,413453990852239	0,0794910312166978	0,0518181433615272	0,0770345312404753	0,121272325583726	205,583572253296	215,695486337679	17,2351432852379	14,0842068321614	-7,1231531100131	0,0662645092548616	23,0201547344816	3,3027005448411e-05	0,000174805391590739	17,5148154753904	92,7024456576176	0,00432756819419061	0,0556331139854829	RAD_4596	85
loc4596_pos26	loc4596_pos26_TT	bio2	pop1	-99,791786126648	17,2351432852379	14,0842068321614	0	0,413453990852239	0,0794910312166978	0,0518181433615272	0,0770345312404753	0,121272325583726	205,583572253296	215,695486337679	17,2351432852379	14,0842068321614	-7,1231531100131	0,0662645092548616	23,0201547344816	3,3027005448411e-05	0,000174805391590739	17,5148154753904	92,7024456576176	0,00432756819419061	0,0556331139854829	RAD_4596	27
loc4596_pos55	loc4596_pos55_AA	bio2	pop1	-99,791786126648	17,2351432852379	14,0842068321614	0	0,413453990852239	0,0794910312166978	0,0518181433615272	0,0770345312404753	0,121272325583726	205,583572253296	215,695486337679	17,2351432852379	14,0842068321614	-7,1231531100131	0,0662645092548616	23,0201547344816	3,3027005448411e-05	0,000174805391590739	17,5148154753904	92,7024456576176	0,00432756819419061	0,0556331139854829	RAD_4596	56
loc9278_pos99	loc9278_pos99_TT	bio3	pop1	-32,7501003876156	1,52607543369762	1,24417981189051	0	0,217684816098105	0,0227683159503097	-0,0667488158279393	0,00760133974306228	0,0266942318935204	71,5002007752312	81,3951528748754	23,0639670211484	14,0818238677375	-28,643705892173	1,41238813897732	-8,25941663130924	1,56700016580609e-06	0,000175027002890226	0,831008393929956	92,8199701187387	0,00070953814699082	0,0556331139854829	RAD_9278	100
loc15661_pos35	loc15661_pos35_CT	bio8	pop1	-63,9332418567597	0,0883556752927967	0,089559270116097	0	0,155843157814195	0,000690522341435741	-0,0462010218053863	0,000446141233696663	0,000937299391910515	133,866483713519	143,731284805603	17,1354068576722	14,0813387858532	-5,2003653538182	0,029952111414338	1,41877591370981	3,48073385115477e-05	0,000175072149264297	18,4589581447669	92,8439120535434	0,00446012445498127	0,0556331139854829	RAD_15661	36
loc16079_pos59	loc16079_pos59_GG	bio15	pop1	-55,9730560728926	2,23265582607792	1,8762285034565	0	0,132059680335725	0,0195540367595148	-0,0329951377199171	0,0107278190064279	0,0253035007036879	117,946112145785	127,944268525581	19,4868401345102	14,0799519193899	10,4864414084703	-0,131500690153273	7,9664379823597	1,01295148669529e-05	0,00017520128907725	5,37186406521274	92,9123972208692	0,00220070157116903	0,0556331139854829	RAD_16079	60
loc13706_pos85	loc13706_pos85_GT	bio15	pop1	-114,476619093183	7,20209459857028	6,6174811069423	0	0,119974308246327	0,03049727699831	0,00509027081622167	0,0358986507589452	0,0513989584373915	234,953238186366	244,80284937258	25,4142742934824	14,0731373784076	8,614410304304	-0,159149650773085	-6,92336824828836	4,62483344270947e-07	0,00017583722894599	0,24526324216708	93,2496475801793	0,000310460273596484	0,0557261473382534	RAD_13706	86
loc16928_pos3	loc16928_pos3_GG	bio5	pop1	-94,6117757083261	0,295538285259408	0,285800865395913	0	0,119114897692764	0,00155941169685993	-0,0300996681849462	0,00139307728111128	0,00235728678548384	195,223551416652	205,293310240668	16,9786866714996	14,071348170196	-5,96918103753295	0,0239683011091653	-2,00852250360161	3,7801793026203e-05	0,000176004584686333	20,0469712740699	93,3383993416867	0,00468827143267835	0,0557261473382534	RAD_16928	4
loc17561_pos46	loc17561_pos46_AA	bio15	pop1	-87,2772806010254	4,2359437638229	3,42405025492752	0	0,0895566473363654	0,0236922188045245	-0,00986661029070764	0,0214885479470959	0,0358003206768095	180,554561202051	190,373559877742	19,3324679129023	14,0682560886763	8,66949329446752	-0,118526236627908	7,71408544761003	1,09822953900607e-05	0,000176294184543274	5,82410892666623	93,4919793586202	0,00230267254401162	0,0557261473382534	RAD_17561	47
loc17561_pos85	loc17561_pos85_GG	bio15	pop1	-87,2772806010254	4,2359437638229	3,42405025492752	0	0,0895566473363654	0,0236922188045245	-0,00986661029070764	0,0214885479470959	0,0358003206768095	180,554561202051	190,373559877742	19,3324679129023	14,0682560886763	8,66949329446752	-0,118526236627908	7,71408544761003	1,09822953900607e-05	0,000176294184543274	5,82410892666623	93,4919793586202	0,00230267254401162	0,0557261473382534	RAD_17561	86
loc6857_pos87	loc6857_pos87_CC	bio8	pop1	-96,6494822077954	24,1998517138727	13,0792150618105	0	0,147140929358304	0,11126429166156	0,0836779346101796	0,115047646522799	0,172582983505047	199,298964415591	209,163765507674	24,1998517138727	14,0679237211845	6,40032326742159	-0,0484840688838278	27,7195193129573	8,68389667016441e-07	0,0001763253421528	0,460522671432825	93,5085027997888	0,000498742689776751	0,0557261473382534	RAD_6857	88
loc8621_pos27	loc8621_pos27_AG	bio15	pop1	-137,745817867011	2,01949763405212	1,95976655308056	0	0,0832671827751071	0,00727717698941316	-0,0143435772022464	0,00913753139343994	0,0127486175208194	281,491635734023	291,67251837308	17,3767244431929	14,0587429740088	-5,05676695762831	0,0772293561265147	-3,26508990225843	3,06557175683656e-05	0,00017718818233983	16,2572788294205	93,9660824820939	0,0041305191512489	0,055947816032408	RAD_8621	28
loc13040_pos6	loc13040_pos6_AT	bio15	pop1	-51,6666991486418	1,7023594003937	1,69541316376081	0	0,115504464095895	0,0162074272391462	-0,0409159765570134	0,00819023422188847	0,0205809284147675	109,333398297284	119,33155467708	15,6669355028532	14,0541523546674	-8,40056005400321	0,0953750185679833	6,34011977505165	7,55331557232434e-05	0,000177621219175361	40,056592076839	94,1957297106392	0,00713800631646788	0,055947816032408	RAD_13040	7
loc4822_pos28	loc4822_pos28_AA	bio10	pop1	-55,4347747327349	27,3928197188825	14,0538548404117	0	0,298400214022477	0,198122018886848	0,154726263155222	0,115107733139324	0,249924376676978	116,86954946547	127,104487621035	27,3928197188825	14,0538548404117	-2,47260123333262	0,0546106559598853	-21,4730888733406	1,66046627194179e-07	0,000177649320688863	0,0880575152403624	94,2106324490762	0,000169596690770987	0,055947816032408	RAD_4822	29
loc4822_pos29	loc4822_pos29_AA	bio10	pop1	-55,4347747327349	27,3928197188825	14,0538548404117	0	0,298400214022477	0,198122018886848	0,154726263155222	0,115107733139324	0,249924376676978	116,86954946547	127,104487621035	27,3928197188825	14,0538548404117	-2,47260123333262	0,0546106559598853	-21,4730888733406	1,66046627194179e-07	0,000177649320688863	0,0880575152403624	94,2106324490762	0,000169596690770987	0,055947816032408	RAD_4822	30
loc6483_pos44	loc6483_pos44_TT	bio19	pop1	-93,1785030430858	11,1669169179874	9,77052697847113	0	0,11867241391693	0,0565345035079738	0,0261584360993002	0,0506133632718914	0,0842196047898232	192,357006086172	202,468920170555	25,6751672944588	14,0530851068862	6,9309175767494	-0,133867396711318	-12,2014984390926	4,0399226074092e-07	0,000177722046145332	0,214244367731603	94,2492000677003	0,000287394379205998	0,055947816032408	RAD_6483	45
loc2345_pos105	loc2345_pos105_CG	bio10	pop1	-120,134886163554	17,9717623704552	14,0475281532173	0	0,111312749751246	0,0695928421874607	0,0463587795219533	0,0770969445502395	0,112670557100035	246,269772327108	256,504710482673	17,9717623704552	14,0475281532173	-4,39278356543984	0,0324583500472306	-19,6188499544842	2,24206323322289e-05	0,000178247965050956	11,890064897163	94,5281043298931	0,00340824926273827	0,0560123843804502	RAD_2345	106
loc13834_pos51	loc13834_pos51_AT	bio4	pop1	-69,8275997666152	15,664384903276	13,1316160628434	0	0,20617021455416	0,100852606322028	0,0622225776507067	0,0675411804192085	0,135049436911102	145,65519953323	155,890137688796	17,4918794330854	14,0438058672091	-8,70871391753434	0,000344091285224798	16,6323912437175	2,88537480349839e-05	0,000178601124520294	15,3016619504166	94,7153911533535	0,00397901248903877	0,0560123843804502	RAD_13834	52
loc17561_pos46	loc17561_pos46_AA	bio6	pop1	-83,5939381579781	13,7398193745891	7,47348446152441	0	0,12892159740088	0,0759409405074686	0,0427785218014776	0,0680355531467945	0,112531554645903	173,187876315956	183,006874991648	26,6991527989968	14,0434240848667	18,610542598809	0,0409205652555701	19,9435181190852	2,37725725892844e-07	0,000178637386724782	0,126070231504041	94,7346216531129	0,000208498416797717	0,0560123843804502	RAD_17561	47
loc17561_pos85	loc17561_pos85_GG	bio6	pop1	-83,5939381579781	13,7398193745891	7,47348446152441	0	0,12892159740088	0,0759409405074686	0,0427785218014776	0,0680355531467945	0,112531554645903	173,187876315956	183,006874991648	26,6991527989968	14,0434240848667	18,610542598809	0,0409205652555701	19,9435181190852	2,37725725892844e-07	0,000178637386724782	0,126070231504041	94,7346216531129	0,000208498416797717	0,0560123843804502	RAD_17561	86
loc9278_pos21	loc9278_pos21_GG	bio3	pop1	-32,7479233717131	1,52074168563614	1,23978158040822	0	0,217473391017492	0,0226920188162944	-0,066838053373982	0,00761279280083697	0,0266251722839734	71,4958467434263	81,3757612175998	22,9573014246433	14,038397469338	-28,6248256769461	1,41141488333655	-8,24534013065821	1,65639874949756e-06	0,000179115513638967	0,878418072036047	94,9881809619895	0,000735166013943836	0,0560123843804502	RAD_9278	22
loc10612_pos42	loc10612_pos42_GG	bio17	pop1	-83,3468421467144	1,33862900413779	1,35407042738589	0	0,125819107868173	0,0079664975019848	-0,0277409202098375	0,00647713141237101	0,0116147070554454	172,693684293429	182,677312799797	21,0487235771284	14,0373825473631	-4,34316877195958	0,244863912348481	-3,85320261280833	4,47751029540943e-06	0,000179212208351226	2,37450430484094	95,0394599084052	0,00136334297893255	0,0560123843804502	RAD_10612	43
loc17402_pos2	loc17402_pos2_GG	bio9	pop1	-58,6191517404815	0,0138290405402311	0,0139022347359798	0	0,184764051663451	0,000117942763537328	-0,0510538344226869	6,46195968313396e-05	0,000153184555336137	123,238303480963	133,336231526029	17,4402457514345	14,0369985920465	6,49544558733277	0,0159175759744981	-0,689292992348446	2,96481712206379e-05	0,00017924880265183	15,7229588653862	95,0588665247134	0,00404376149276137	0,0560123843804502	RAD_17402	3
loc12941_pos102	loc12941_pos102_AC	bio9	pop1	-39,5624009899767	4,5408664219424	3,46301606902734	0	0,159520038352899	0,0542739514149332	-0,0174400516475708	0,0229013755549373	0,0659129530131948	85,1248019799534	94,959145957645	19,1419520116459	14,0365952882835	-9,31444769823186	-0,0247761410353063	-19,2603393552018	1,21348082348341e-05	0,000179287249133696	6,43530723348073	95,0792553860832	0,00243568583954728	0,0560123843804502	RAD_12941	103
loc11791_pos57	loc11791_pos57_GT	bio15	pop1	-67,7671414125586	15,6896331654724	14,0362582693083	0	0,182315251356009	0,103751004348074	0,064074740440364	0,0706929172298561	0,139514136906466	141,534282825117	151,632210870183	15,6896331654724	14,0362582693083	-7,07939399051799	0,0803009106926445	18,9069178234938	7,46321067329487e-05	0,00017931938313374	39,5787495784039	95,0962966247187	0,00709638354951319	0,0560123843804502	RAD_11791	58
loc9407_pos35	loc9407_pos35_AG	bio19	pop1	-44,6621168064876	0,245342978348404	0,244700872133639	0	0,168008698411513	0,00273913294765056	-0,0642478980101492	0,00123211960474472	0,00339956422600717	95,3242336129751	105,204148087149	21,042188275382	14,0316344584024	3,16369893832019	-0,163821830474378	3,44088532479856	4,49280827456833e-06	0,000179760839316882	2,38261709855253	95,3304087848502	0,00136491064859391	0,0560910630189426	RAD_9407	36
loc6417_pos11	loc6417_pos11_TT	bio13	pop1	-79,7872403973754	2,49050663085968	2,29032684621715	0	0,0918571067672815	0,015367333008944	-0,0216548523212098	0,0119593447074312	0,0220273428707077	165,574480794751	175,572637174547	15,132805402811	14,0298274693954	4,20984708571437	-0,0465351208700341	5,5119915111747	0,000100206774543302	0,000179933658093907	53,1414562622551	95,4220576930447	0,00839101888810363	0,0560910630189426	RAD_6417	12
loc13052_pos5	loc13052_pos5_CC	bio4	pop1	-94,679335840333	10,0122328840246	9,70693638614142	0	0,126777015977028	0,0502191275396249	0,0201244654669394	0,047894635158846	0,0767939323169322	195,358671680666	205,313031662199	17,6237192237783	14,0290392040511	4,49193645077065	-0,000328921635248112	8,15245252112413	2,69209690234059e-05	0,000180009099486477	14,2766744505546	95,4620656214697	0,00380291743249062	0,0560910630189426	RAD_13052	6
loc11646_pos5	loc11646_pos5_CC	bio7	pop1	-21,0526396128554	3,81995932254026	3,53887490646415	0	0,348888632646838	0,0831777785656321	-0,0474693381324366	0,0180258379072015	0,0917669968958349	48,1052792257108	58,1466018178632	19,8839585732056	14,027787692853	6,54088051546882	-0,0183463355428816	12,764419424462	8,22879108947856e-06	0,000180128941544956	4,36387603299009	95,5256200222378	0,00193963146617194	0,0560910630189426	RAD_11646	6
loc11328_pos25	loc11328_pos25_TT	bio9	pop1	-74,7901710501745	0,0275320943565507	0,0277174607852171	0	0,197212891919956	0,000184028377548627	-0,0399208125761526	0,000139747058614919	0,000262649206426236	155,580342100349	165,429953286563	16,7495289161253	14,0226697387486	-5,27040651834771	-0,0137504857784969	0,800041473271965	4,26528533525912e-05	0,000180619862866394	22,6195758842394	95,7859644355802	0,00505080227043196	0,0561143726958278	RAD_11328	26
loc10810_pos72	loc10810_pos72_TT	bio7	pop1	-46,5050708562163	0,696621416539768	0,73919456165244	0	0,295776489409213	0,0074340569802948	-0,0565954730093598	0,00332756815816024	0,0092093793608206	99,0101417124327	109,037144468327	28,3541547768057	14,018987895636	-9,3683122244267	0,0209601892366254	-3,577182262193	1,0102973919527e-07	0,000180973863695052	0,0535778892305574	95,9736974470328	0,000123141843000395	0,0561143726958278	RAD_10810	73
loc7098_pos54	loc7098_pos54_AA	bio11	pop1	-61,6708634096785	0,651403702421866	0,677502496894224	0	0,143936951607069	0,00525354670602054	-0,0431362308143247	0,00299735930194984	0,00688630187053795	129,341726819357	139,481418879978	18,3296003439921	14,0178825800737	11,2104339014997	0,0245833521100762	-3,77046280859334	1,85797779462099e-05	0,000181080273599394	9,85319068087813	96,0301285346836	0,00306652352966192	0,0561143726958278	RAD_7098	55
loc14234_pos84	loc14234_pos84_CC	bio15	pop1	-122,079862096231	4,90272949714976	4,88607167143144	0	0,113282936749238	0,01968473940781	-0,00440560384190903	0,0247036700486513	0,0343405857328155	250,159724192462	259,994068170153	18,0521292407188	14,0165901555438	4,77086952755724	-0,0749068798872595	-5,03648652273469	2,14938127454385e-05	0,000181204776613483	11,3985557875355	96,0961547241092	0,00331862715338076	0,0561143726958278	RAD_14234	85
loc3559_pos8	loc3559_pos8_TT	bio6	pop1	-93,7972330623216	4,75372529750252	3,84007923775032	0	0,0856369837965789	0,0247141668572778	-0,00647926394983504	0,0228121140750299	0,0375870077636217	193,594466124643	203,578094631012	20,7534874355393	14,0160619904402	11,7320666117266	0,0247905313521256	8,48810175576732	5,22363641438647e-06	0,000181255681109219	2,7701884160046	96,1231502944787	0,00149818975397691	0,0561143726958278	RAD_3559	9
loc11069_pos42	loc11069_pos42_CC	bio11	pop1	-45,1113590926369	2,03311247279658	2,02897484746372	0	0,204601523921501	0,0220377667004262	-0,0429987730738231	0,00941176652929713	0,0269752977367346	96,2227181852738	106,334632269657	18,0036232565825	14,0159905418673	4,15695172988262	0,0203269170265376	6,04987410415319	2,20484913796187e-05	0,000181262568420952	11,6927118514566	96,1268027598626	0,00337456567194714	0,0561143726958278	RAD_11069	43
loc17693_pos5	loc17693_pos5_GG	bio11	pop1	-64,7659603108388	0,806573143606452	0,831337837768211	0	0,123177538368163	0,00618829572374024	-0,0398456872284098	0,00390774841134935	0,00833474881371284	135,531920621678	145,515549128046	17,6790887305962	14,0147325722904	10,6445277041947	0,0233376394050501	-3,97493610764493	2,61485499391283e-05	0,000181383874053349	13,8670467066186	96,1911333202239	0,00373921144195264	0,0561143726958278	RAD_17693	6
loc7279_pos17	loc7279_pos17_GG	bio7	pop1	-47,4926777419966	1,21780659054598	0,994574367097349	0	0,293611345394188	0,0126586960790583	-0,049709316267055	0,00610094430403491	0,0159153449247875	100,985355483993	110,865269958167	30,6647048889633	14,0112274003154	20,0264602490504	-0,028863237143845	9,01199650715044	3,06693432003154e-08	0,000181722308272736	0,0162645047473048	96,3706110785809	5,48051735953525e-05	0,0561143726958278	RAD_7279	18
loc5522_pos71	loc5522_pos71_CT	bio6	pop1	-64,7104608324725	0,00370701063496015	0,00369070700169589	0	0,107541113412455	2,86422350436274e-05	-0,0463303858834747	1,66981066884887e-05	3,77977317796511e-05	135,420921664945	145,628953810562	19,322729249223	14,0108970970437	-12,8347857318742	-0,0253332690873873	-0,299380891748666	1,10384501087538e-05	0,000181754232757766	5,85388878477411	96,3875412076328	0,00230746541885906	0,0561143726958278	RAD_5522	72
loc5522_pos71	loc5522_pos71_CC	bio6	pop1	-64,7104608324725	0,00370701063495109	0,00369070700169589	0	0,107541113412455	2,86422350435573e-05	-0,0463303858834748	1,66981066884478e-05	3,77977317795587e-05	135,420921664945	145,628953810562	19,322729249223	14,0108970970437	12,8347857318742	0,0253332690873873	0,299380891748666	1,10384501087538e-05	0,000181754232757766	5,85388878477411	96,3875412076328	0,00230746541885906	0,0561143726958278	RAD_5522	72
loc12751_pos85	loc12751_pos85_CC	bio9	pop1	-102,736241476147	2,52206756544997	2,49214574357777	0	0,225449077149237	0,012125642518864	-0,0167212670999922	0,0122869674428213	0,0192207912912483	211,472482952295	221,426842933827	16,9057923076424	14,007285015373	2,42187792944003	0,0145818141769102	-5,45442327130858	3,92815322089423e-05	0,000182103716715597	20,8317035979819	96,5728788411819	0,00479499937235823	0,0561143726958278	RAD_12751	86
loc17253_pos102	loc17253_pos102_CT	bio6	pop1	-69,4542871726335	10,0048679811574	9,24042950016963	0	0,182955270641753	0,0671857948137838	0,0268939319284457	0,0460965074461982	0,0913496892070064	144,908574345267	154,978333169283	17,7601452963493	14,0050280766651	-10,1087146988526	-0,0190899509850196	12,5178326177577	2,50577665502764e-05	0,00018232242846741	13,2885846414095	96,6888656199798	0,00364566618756091	0,0561143726958278	RAD_17253	103
loc1152_pos11	loc1152_pos11_AA	bio10	pop1	-117,045775854667	17,532754115341	14,0044827679125	0	0,186201603482158	0,0696783009808177	0,0458332277461968	0,0831357112079448	0,116722577501118	240,091551709333	250,016354801537	17,532754115341	14,0044827679125	-3,53534840697612	0,0307759237447465	-22,3325111188179	2,82400568595283e-05	0,000182375312038145	14,9762104736313	96,7169107294451	0,00392737389499228	0,0561143726958278	RAD_1152	12
loc1152_pos45	loc1152_pos45_CC	bio10	pop1	-117,045775854667	17,532754115341	14,0044827679125	0	0,186201603482158	0,0696783009808177	0,0458332277461968	0,0831357112079448	0,116722577501118	240,091551709333	250,016354801537	17,532754115341	14,0044827679125	-3,53534840697612	0,0307759237447465	-22,3325111188179	2,82400568595283e-05	0,000182375312038145	14,9762104736313	96,7169107294451	0,00392737389499228	0,0561143726958278	RAD_1152	46
loc11508_pos18	loc11508_pos18_GG	bio2	pop1	-110,701378430909	17,3130997520404	14,0009687247087	0	0,331279023264151	0,0725259729186978	0,0473914884101739	0,0777162383776012	0,11560669142033	227,402756861817	237,500684906883	17,3130997520404	14,0009687247087	6,97189697803799	-0,0653919268946141	-19,1224126000603	3,1699405116657e-05	0,000182716471699088	16,8107651226553	96,8978338385171	0,00421382822515707	0,0561143726958278	RAD_11508	19
loc15991_pos74	loc15991_pos74_AA	bio13	pop1	-52,0459183193518	2,50476700542991	2,46246982151682	0	0,175195975925038	0,0234976248754785	-0,0327893467060049	0,0111197094248728	0,0293659057710475	110,091836638704	120,326774794269	14,4062588888978	14,0004628406135	-5,0144582867698	0,0446254058079598	7,12192715057724	0,00014731187781359	0,000182765638185056	78,1221404183473	96,9239077110228	0,0106091129258333	0,0561143726958278	RAD_15991	75
loc7880_pos35	loc7880_pos35_TT	bio6	pop1	-24,3467444936645	3,17276214833965	2,89986013175209	0	0,435147959430381	0,0611719967969252	-0,0545101639265392	0,0157386432479501	0,0688984097615721	54,6934889873291	64,5884410869732	17,9984319892143	13,9995555206884	5,19994177771937	0,0224022753027701	10,8160628484652	2,21087003870502e-05	0,000182853853297348	11,7246417718597	96,9706897729428	0,00337987688905683	0,0561143726958278	RAD_7880	36
loc16659_pos64	loc16659_pos64_AA	bio1	pop1	-126,502551245709	17,3555962668474	13,9881464929564	0	0,141542310003887	0,0641942277356122	0,0420016530472153	0,0811766962140149	0,110813458371677	259,005102491419	268,974132428834	17,3555962668474	13,9881464929564	4,27466079847953	0,0311463320155176	-15,8402084376535	3,09984132568533e-05	0,000183966775033028	16,4390165215479	97,5608922019653	0,00414837297519122	0,0563841110231162	RAD_16659	65
loc7321_pos91	loc7321_pos91_GG	bio1	pop1	-129,69078726476	5,19088428268311	5,14556081427069	0	0,0713470055881619	0,019619896590853	-0,00305820084580766	0,0233187446747956	0,0333320867837813	265,381574529519	275,562457168576	17,3367893355923	13,9876729550516	5,05466248525808	0,0313756218387872	-5,99383879438711	3,13066964232795e-05	0,00018401311464593	16,6025046338007	97,5854669328002	0,00417124579845367	0,0563841110231162	RAD_7321	92
loc4735_pos105	loc4735_pos105_GG	bio18	pop1	-82,7063311515533	6,61261655776665	5,3869477225478	0	0,107314939081447	0,03843979560187	0,00356120078295069	0,0323633171952194	0,0562764997539853	171,412662303107	181,322577027284	16,9118836249291	13,9836300996482	-4,70075327966742	0,0227700673128172	-9,92370268995796	3,91556810892557e-05	0,000184409220596358	20,7649624838919	97,7955290482193	0,00478702013109513	0,0564624806012179	RAD_4735	106
loc9045_pos69	loc9045_pos69_CC	bio9	pop1	-90,1340173058064	0,626537781954556	0,646291957249423	0	0,23443545025243	0,0034635521324068	-0,0297049388875778	0,00309686697206521	0,00523469688772593	186,268034611613	196,192837703816	17,532073869805	13,9802804179184	4,43705326703185	0,0123595298940876	-3,32638468022198	2,82501619355332e-05	0,000184738062162198	14,9815693773281	97,9699196497326	0,00392742540056922	0,0565201516145247	RAD_9045	70
loc1945_pos39	loc1945_pos39_CG	bio2	pop1	-137,234231201644	1,38760887460059	1,33945188034062	0	0,0786501473331756	0,00503019153492821	-0,0167202813555371	0,00623099674700995	0,00875920279754325	280,468462403288	290,676494548905	19,1448569896998	13,9728383761428	-8,0274358184264	0,0699673044557658	-2,78583660618879	1,2116353580871e-05	0,000185470770293761	6,42552039830036	98,3584879606467	0,00243319218435086	0,0566989923829407	RAD_1945	40
loc420_pos28	loc420_pos28_AA	bio7	pop1	-126,903584306639	1,74825417349923	1,66174405687684	0	0,0882119100865393	0,00684099814605733	-0,0166372749211752	0,00883512552350893	0,0121576411950556	259,807168613277	269,656779799491	18,260840308724	13,9712997450304	-6,63861535721148	0,0113639197583264	-3,62295347147072	1,9262658328442e-05	0,000185622621406787	10,2153344394227	98,4390173392045	0,00311604831818807	0,0566989923829407	RAD_420	29
loc17418_pos74	loc17418_pos74_AA	bio5	pop1	-141,160523562171	15,725293862745	13,2578558966714	0	0,092392913414263	0,0527612377681443	0,0326301401001478	0,0686826370488102	0,0927638190454759	288,321047124341	298,515535228894	16,1283885315151	13,9685698769875	-3,9685318578559	0,0199212903609407	-10,5681468990236	5,91901133410208e-05	0,00018589234675916	31,3895825267835	98,582057548624	0,00618812109909469	0,0566989923829407	RAD_17418	75
loc14148_pos7	loc14148_pos7_GG	bio4	pop1	-37,2078618030707	11,9254349962441	9,43564906507956	0	0,352167577667579	0,138119932478119	0,0686281617268032	0,0484749944782861	0,160432159679569	80,4157236061413	90,8576403761673	17,3464856518289	13,9672059472287	-3,56071777897668	0,000401869352635522	-16,4783268018266	3,11473715695309e-05	0,00018602725807806	16,5180117960105	98,6536034494408	0,00416238935117929	0,0566989923829407	RAD_14148	8
loc14148_pos7	loc14148_pos7_AA	bio4	pop1	-37,2078618030707	11,9254349962441	9,43564906507956	0	0,352167577667579	0,138119932478119	0,0686281617268032	0,0484749944782861	0,160432159679569	80,4157236061413	90,8576403761673	17,3464856518289	13,9672059472287	3,56071777897668	-0,000401869352635522	16,4783268018266	3,1147371569531e-05	0,00018602725807806	16,5180117960105	98,6536034494408	0,00416238935117929	0,0566989923829407	RAD_14148	8
loc13718_pos45	loc13718_pos45_CT	bio19	pop1	-67,8601704187925	0,213947560262283	0,209039970749426	0	0,140628750295047	0,00157390429437574	-0,0425650695489229	0,00106916583579886	0,00216774129982031	141,720340837585	151,615292937229	18,2869600978881	13,9639202808478	2,78813618820595	-0,126665834873618	-2,3564189515373	1,90003328039917e-05	0,000186352660560667	10,0762184919472	98,8261702432115	0,00308971808400811	0,0567551750137946	RAD_13718	46
loc6275_pos67	loc6275_pos67_GG	bio15	pop1	-124,2969923392	16,1425396556003	13,9567384338741	0	0,149150670535605	0,0609758691068794	0,0383118259980027	0,0720096824148306	0,101934933664355	254,593984678401	264,719819901453	17,2502255108388	13,9567384338741	-4,96079594311543	0,0732487424837456	9,12623139607204	3,27658657644804e-05	0,000187065926767436	17,3763284004877	99,2044281514529	0,00431296148524812	0,0568631631558126	RAD_6275	68
loc970_pos6	loc970_pos6_AA	bio4	pop1	-124,143148666825	1,08134844320226	1,07084573476778	0	0,0802480746595149	0,00433636224071308	-0,0197244977048836	0,00504028502791175	0,00732427798650279	254,28629733365	264,384225378716	17,130512797497	13,9564540815462	-4,48751879114709	0,00029788026836541	2,44027706223929	3,48971409932648e-05	0,000187094223789034	18,5065820172662	99,219434571353	0,00446671301795535	0,0568631631558126	RAD_970	7
loc11997_pos48	loc11997_pos48_AA	bio11	pop1	-103,36824334701	21,3655135876623	12,3087481350185	0	0,11611873580392	0,0936664893831624	0,0673624675306989	0,0929515593807952	0,143643966469424	212,73648669402	222,903701883469	22,1853737237725	13,9552997965489	12,2457804419683	0,0299699169121088	18,393646049476	2,47552504248259e-06	0,000187209135525062	1,31281548947928	99,2803743333799	0,000959402852949345	0,0568631631558126	RAD_11997	49
loc6483_pos44	loc6483_pos44_TT	bio17	pop1	-94,6295811233053	4,16703512762347	3,8252006245085	0	0,10601819874215	0,0215432820589511	-0,00947630102467545	0,0191949438971976	0,0323533508145632	195,259162246611	205,371076330994	22,7730111340198	13,9515273766045	6,43955488405163	-0,190070274419108	6,79566257798124	1,82308039789161e-06	0,000187585184731841	0,966812350449083	99,4797999966205	0,000783293712141492	0,0568631631558126	RAD_6483	45
loc4914_pos20	loc4914_pos20_GG	bio6	pop1	-62,3378116227153	11,5901139616231	9,73081144845325	0	0,179057936768312	0,0850552325124261	0,0410236210231558	0,055230488229219	0,113351149703444	130,675623245431	140,629983226963	17,1503310354959	13,9513651375967	10,8785853339995	0,02035501214898	-14,7728466075147	3,45349221613076e-05	0,000187601374389681	18,3144908507403	99,488385663587	0,0044429030711688	0,0568631631558126	RAD_4914	21
loc8137_pos96	loc8137_pos96_AT	bio13	pop1	-86,6400234528567	16,4263397041376	11,2175899305659	0	0,116061761958994	0,0865882271951122	0,0549604042882347	0,0788493634686127	0,128693565731174	179,280046905713	189,174999005358	16,4263397041376	13,9503920751396	-5,38579193180268	0,0698885985508256	-18,6900141424864	5,05775222456299e-05	0,000187698504796907	26,822170442258	99,5398956668859	0,00559047997764843	0,0568631631558126	RAD_8137	97
loc8447_pos16	loc8447_pos16_GG	bio17	pop1	-96,1682604883007	0,0982093137469871	0,0986188039790011	0	0,114934591131712	0,000510351294689932	-0,0306690516693546	0,000483672715513324	0,00078971225545726	198,336520976601	208,276138913727	21,0433407386791	13,9496254912051	-4,48757654695029	0,23730755616676	-0,961008571783763	4,49010675869646e-06	0,000187775060336733	2,38118443605839	99,5804944476554	0,00136491064859391	0,0568631631558126	RAD_8447	17
loc15602_pos84	loc15602_pos84_AC	bio10	pop1	-110,752732938196	17,3739782724508	13,9489961212463	0	0,102018934238608	0,0727311566483101	0,0476138845390303	0,084007740812496	0,119883334270534	227,505465876392	237,370266968476	17,3739782724508	13,9489961212463	-3,97171386290914	0,0302821950118729	-17,165132556532	3,07000438431497e-05	0,000187837936400669	16,2807858508115	99,6138387561302	0,0041305191512489	0,0568631631558126	RAD_15602	85
loc13495_pos34	loc13495_pos34_AA	bio2	pop1	-106,042171068157	17,1244684172609	13,9454337389295	0	0,169784339680887	0,0747112136566764	0,0485342094415721	0,0828527248548507	0,12081761776843	218,084342136315	227,949143228398	17,1244684172609	13,9454337389295	7,23272027482978	-0,0593980705557077	-10,5773745282681	3,50083725025427e-05	0,000188194229713195	18,5655700888035	99,802787513042	0,00447385341667927	0,0569051681893324	RAD_13495	35
loc9045_pos69	loc9045_pos69_CC	bio11	pop1	-90,146752924657	17,5066026321038	13,9447811003586	0	0,227987896323419	0,0885065370616236	0,0581728833236952	0,0830170037166867	0,132956608043431	186,293505849314	196,218308941518	17,5066026321038	13,9447811003586	7,51929234173983	0,0172486208111721	-12,617321740668	2,86311651151036e-05	0,000188259577408	15,1836222215115	99,8374425718556	0,00395992539124721	0,0569051681893324	RAD_9045	70
loc3842_pos24	loc3842_pos24_GG	bio19	pop1	-79,7004397692099	0,0212497579084727	0,021371742969768	0	0,190573038777797	0,000133292398001876	-0,037502636983216	0,000106777001987743	0,000193727079816021	165,40087953842	175,280794012593	20,3084656363967	13,9404992039311	-2,92764526444729	0,116376562620157	-0,638491401464966	6,59083244254932e-06	0,000188688884408261	3,49523707926787	100,06511180162	0,00171994750656181	0,0569921156724961	RAD_3842	25
loc14234_pos84	loc14234_pos84_CC	bio10	pop1	-123,290981524524	0,278426147879479	0,275322243591379	0	0,10018137898178	0,00112786886865584	-0,0231773670564712	0,00141953307922773	0,00198202953623072	252,581963049048	262,41630702674	15,6298903841322	13,9373362255621	2,63776347262916	-0,0230008849905317	1,46147848145785	7,70273369983818e-05	0,000189006640795698	40,8489833023079	100,233623733493	0,0072119515522607	0,0569923850477576	RAD_14234	85
loc16874_pos62	loc16874_pos62_AA	bio13	pop1	-21,0332906910937	0,502434186685795	0,492914164914917	0	0,277773904713119	0,0118028143233169	-0,12914477208005	0,00232338096016441	0,0129889210159501	48,0665813821874	58,1924166052398	15,8848892488254	13,9328981122669	-7,30898041250267	0,0594559807014281	6,55856116573631	6,73140223812174e-05	0,000189453407701978	35,6978377211625	100,470552265697	0,00668245825768846	0,0569923850477576	RAD_16874	63
loc15117_pos79	loc15117_pos79_TT	bio12	pop1	-38,5825776735336	11,6504761816218	7,63448911468013	0	0,250500115891362	0,131175965098649	0,0636202894058869	0,0483676391846263	0,153680957660861	83,1651553470671	93,5439118894996	17,8208690163389	13,9322268032228	-6,17262773019237	0,00817554006986126	21,6240799637001	2,42706601554068e-05	0,000189521078230738	12,871167952295	100,506439165169	0,00357628858467648	0,0569923850477576	RAD_15117	80
loc15117_pos79	loc15117_pos79_GG	bio12	pop1	-38,5825776735336	11,6504761816218	7,63448911468013	0	0,250500115891362	0,131175965098649	0,0636202894058869	0,0483676391846263	0,153680957660861	83,1651553470671	93,5439118894996	17,8208690163389	13,9322268032228	6,17262773019237	-0,00817554006986125	-21,6240799637001	2,42706601554067e-05	0,000189521078230738	12,871167952295	100,506439165169	0,00357628858467648	0,0569923850477576	RAD_15117	80
loc12471_pos43	loc12471_pos43_TT	bio11	pop1	-32,5342764742261	2,88759193918453	2,82274965492404	0	0,319191253926314	0,0424919916213474	-0,0458002446425079	0,0139196497736864	0,049537352580069	71,0685529484522	81,0521814548209	18,9147243012286	13,9301928056082	4,83099985255072	0,0235749353175063	8,78004922822069	1,36693539589663e-05	0,000189726261685645	7,24910445281109	100,615251644608	0,00258634736060686	0,0569923850477576	RAD_12471	44
loc14306_pos46	loc14306_pos46_GG	bio19	pop1	-108,912837240231	19,3032958893452	12,6167732989396	0	0,106807876334757	0,0814042074202969	0,0561015209090583	0,0890366719535159	0,130561639081537	223,825674480462	233,823830860258	20,0448367708271	13,9252720428305	-3,9716007704659	0,129622850725584	20,0556343800802	7,56474997446545e-06	0,000190223579190127	4,01172307695857	100,87898806895	0,00185435359981957	0,0569923850477576	RAD_14306	47
loc7_pos24	loc7_pos24_AT	bio6	pop1	-98,9670128818675	4,27431116286363	3,60112997533831	0	0,101098089707964	0,0211381549733788	-0,00853421210700524	0,0210407189100389	0,0331702251071589	203,934025763735	213,843940487912	20,6250702521661	13,9252701013374	-10,8610981357468	-0,0233046532138414	-7,17529053270098	5,58598205979352e-06	0,000190223775666306	2,96234683398558	100,879092263804	0,00155853175228969	0,0569923850477576	RAD_7	25
loc6473_pos0	loc6473_pos0_CC	bio11	pop1	-69,695224340135	1,44382556366838	1,50869054760197	0	0,132287505258603	0,0102519473432123	-0,0323513183192885	0,0066314880132492	0,0138898242123669	145,39044868027	155,530140740891	17,548374706794	13,9240011994309	9,99049267258261	0,0219590949829191	-4,84728895667424	2,80090090626871e-05	0,000190352230363959	14,8536816681061	100,947214102154	0,00390871552237572	0,0569923850477576	RAD_6473	1
loc7893_pos15	loc7893_pos15_AA	bio2	pop1	-121,662425466775	4,93203651237434	3,64408120345717	0	0,119917072919343	0,0198666653848572	-0,00430184837412935	0,0220697272990748	0,0327052765818496	249,32485093355	259,519339038104	33,5334224529073	13,9231700433722	-15,904768103141	0,139000564452247	-7,60898095966493	7,00498709403234e-09	0,000190436418112992	0,00371487074573304	100,991860380846	2,39577169657844e-05	0,0569923850477576	RAD_7893	16
loc1771_pos68	loc1771_pos68_CC	bio9	pop1	-100,325057870848	19,4094077783399	13,9221767161914	0	0,174110413292746	0,088200717096312	0,0609353667764304	0,0899178657334653	0,136988323320653	206,650115741696	216,633744248065	19,4094077783399	13,9221767161914	-2,15498124373432	-0,0140000786271587	-18,6722060425083	1,05486145698444e-05	0,000190537081366238	5,59412018145072	101,045243915981	0,00224342990296867	0,0569923850477576	RAD_1771	69
loc5160_pos18	loc5160_pos18_AA	bio4	pop1	-126,566288468917	0,814558759044982	0,818912370763555	0	0,101521349402839	0,00320759183524428	-0,0204193728223206	0,00406451121879963	0,00565226581721144	259,132576937834	269,027529037479	16,7618525535165	13,9221012116495	-4,70432523172286	0,000273312189802127	2,08113750712986	4,2376721458299e-05	0,000190544735148379	22,4731381703222	101,049302854418	0,00502695656700986	0,0569923850477576	RAD_5160	19
loc9708_pos56	loc9708_pos56_TT	bio7	pop1	-101,881246047386	0,0861435051435973	0,0857575680318386	0	0,109218003272354	0,000422585635121283	-0,0290110182854658	0,000422182939728922	0,000668172211506564	209,762492094772	219,716852076304	17,3562872897345	13,9179564379763	4,91094134666507	-0,0106060831306081	-0,77123000896912	3,09871443046615e-05	0,000190965360123691	16,4330403933595	101,272367850075	0,00414837297519122	0,0569923850477576	RAD_9708	57
loc3891_pos7	loc3891_pos7_CC	bio6	pop1	-63,7112649520469	0,135251181315323	0,138423195032196	0	0,137733772645244	0,00106031306098656	-0,0459771937766604	0,000614589159553788	0,00139681203219998	133,422529904094	143,603412543151	18,8958041252509	13,9172135634212	12,7097946674161	0,025021071855131	-1,80058450721942	1,38055986858458e-05	0,000191040848211959	7,32135748388035	101,31240054207	0,00258737478293342	0,0569923850477576	RAD_3891	8
loc3891_pos7	loc3891_pos7_CT	bio6	pop1	-63,7112649520469	0,135251181315287	0,138423195032196	0	0,137733772645244	0,00106031306098627	-0,0459771937766607	0,000614589159553623	0,0013968120321996	133,422529904094	143,603412543151	18,8958041252509	13,9172135634212	-12,7097946674161	-0,025021071855131	1,80058450721942	1,38055986858457e-05	0,000191040848211959	7,32135748388031	101,31240054207	0,00258737478293342	0,0569923850477576	RAD_3891	8
loc17090_pos5	loc17090_pos5_AA	bio7	pop1	-130,095725976728	0,0550162671354749	0,0548654334843259	0	0,0833987978895759	0,000211400629225222	-0,0228436672878319	0,00026965122156985	0,0003741157046521	266,191451953456	276,145811934989	17,8237535010847	13,9162261509963	5,29092058846003	-0,00951248459205147	0,549707014412963	2,42338954893651e-05	0,000191141231841929	12,8516709881291	101,365635787948	0,00357609569189497	0,0569923850477576	RAD_17090	6
loc7908_pos100	loc7908_pos100_AA	bio9	pop1	-49,5968083429459	4,47377713830577e-05	4,4728370043021e-05	0	0,114089772555391	4,51014417060156e-07	-0,0604872849344917	2,27095260422268e-07	5,74050910899128e-07	105,193616685892	115,043227872106	17,8797272716776	13,9127805625754	7,56491231037338	0,0183310642291552	0,0469244767948157	2,35314476646063e-05	0,000191491938216033	12,4791502625987	101,55162169085	0,00350577788440983	0,0569923850477576	RAD_7908	101
loc6039_pos8	loc6039_pos8_CC	bio10	pop1	-125,002312486476	1,63367532928145	1,65998141714314	0	0,155563864508822	0,00649215690663664	-0,0173515902208619	0,0076404990793192	0,0110228446991781	256,004624972953	266,088501470081	15,6271647110792	13,9095698311568	-2,78520855825642	0,0233014418053711	3,47472587922953	7,71384418941679e-05	0,000191819323289971	40,9079042284313	101,725239888491	0,00721620777410198	0,0569923850477576	RAD_6039	9
loc14317_pos83	loc14317_pos83_GG	bio7	pop1	-75,7600248503936	0,160487147393281	0,154677921450702	0	0,121719415048905	0,00105806025432199	-0,0384987617656679	0,000790264657031874	0,00150152938834556	157,520049700787	167,459667637913	19,9923173730007	13,9080191973643	11,194873311735	-0,0156103205280665	1,798686634996	7,77539356105617e-06	0,000191977636889482	4,12343116251218	101,809196439956	0,00188179015389512	0,0569923850477576	RAD_14317	84
loc6712_pos35	loc6712_pos35_CC	bio15	pop1	-75,2110113963578	15,5184092802936	13,9071266382207	0	0,376061806441261	0,0935179515108528	0,0573603983151364	0,0666459804345275	0,127748190073282	156,422022792716	166,670323999329	15,5184092802936	13,9071266382207	6,59888376200172	-0,0775989914972986	-30,4675427186934	8,17056537446197e-05	0,000192068823340464	43,3299788825392	101,857554256268	0,0074525836131339	0,0569923850477576	RAD_6712	36
loc6712_pos35	loc6712_pos35_AA	bio15	pop1	-75,2110113963578	15,5184092802936	13,9071266382207	0	0,376061806441261	0,0935179515108528	0,0573603983151364	0,0666459804345275	0,127748190073282	156,422022792716	166,670323999329	15,5184092802936	13,9071266382207	-6,59888376200172	0,0775989914972986	30,4675427186934	8,17056537446197e-05	0,000192068823340464	43,3299788825392	101,857554256268	0,0074525836131339	0,0569923850477576	RAD_6712	36
loc3160_pos71	loc3160_pos71_GG	bio6	pop1	-76,2420519347811	5,80151581733423	4,9402396426059	0	0,143030617149977	0,0366521976463192	-0,00125396219225972	0,0293131479471916	0,0527303155321711	158,484103869562	168,303102545253	16,5962289365055	13,9069357416356	5,18670795103328	0,0176132778608466	-7,84835472765257	4,62428778900489e-05	0,000192088331556595	24,523430516895	101,86789981443	0,00532585242083569	0,0569923850477576	RAD_3160	72
loc13607_pos58	loc13607_pos58_CC	bio4	pop1	-122,6424455692	2,81006147926751	2,73162633241375	0	0,0880245336090236	0,0113265564237336	-0,0128577324410482	0,014021679512203	0,0196781537274869	251,284891138399	261,164805612573	17,2683428812585	13,8998983099737	5,37676529191266	-0,000328961199233512	4,13091207011794	3,24549164758509e-05	0,000192808899760778	17,2114263956403	102,250030103336	0,0042831884465999	0,0571006233062056	RAD_13607	59
loc5285_pos37	loc5285_pos37_TT	bio1	pop1	-52,4702336943105	11,1358767510921	10,0689524849381	0	0,395176777069933	0,0959357984059927	0,0442456797649523	0,0544222660868773	0,123142551015799	110,940467388621	120,820381862794	18,8339430923714	13,8982601425104	-2,76566147013092	-0,0383043704469042	-17,0217368877563	1,426065413683e-05	0,000192977023350677	7,56268158053543	102,339189069284	0,00263916999205626	0,0571006233062056	RAD_5285	38
loc5534_pos1	loc5534_pos1_AA	bio10	pop1	-129,485720176721	0,407461520103075	0,404796079481989	0	0,0900306844939199	0,0015709123493079	-0,0215612697852481	0,0020151031860432	0,00278680378719527	264,971440353443	274,896243445646	15,9864226497066	13,8921003911529	-2,20919017685525	0,0241161524187486	-1,66761008158252	6,37983909027091e-05	0,000193610515586693	33,8334350667429	102,675141404904	0,0064638739771902	0,0571006233062056	RAD_5534	2
loc10768_pos30	loc10768_pos30_TT	bio11	pop1	-127,37183007448	8,20973938942079	7,90880182051336	0	0,127384371533922	0,0312212711599589	0,00840353991733908	0,0381614958234758	0,0535666476292105	260,74366014896	270,799234549388	18,9091626457567	13,8920264452595	5,22234134367211	0,0163159427858057	-6,43903761255315	1,37092628699362e-05	0,000193618133175135	7,27026886665885	102,679181149171	0,00258634736060686	0,0571006233062056	RAD_10768	31
loc10768_pos23	loc10768_pos23_TT	bio11	pop1	-127,37183007448	8,20973938942079	7,90880182051336	0	0,127384371533922	0,0312212711599589	0,00840353991733908	0,0381614958234758	0,0535666476292105	260,74366014896	270,799234549388	18,9091626457567	13,8920264452595	5,22234134367211	0,0163159427858057	-6,43903761255315	1,37092628699362e-05	0,000193618133175135	7,27026886665885	102,679181149171	0,00258634736060686	0,0571006233062056	RAD_10768	24
loc10768_pos83	loc10768_pos83_GG	bio11	pop1	-127,37183007448	8,20973938942079	7,90880182051336	0	0,127384371533922	0,0312212711599589	0,00840353991733908	0,0381614958234758	0,0535666476292105	260,74366014896	270,799234549388	18,9091626457567	13,8920264452595	5,22234134367211	0,0163159427858057	-6,43903761255315	1,37092628699362e-05	0,000193618133175135	7,27026886665885	102,679181149171	0,00258634736060686	0,0571006233062056	RAD_10768	84
loc10694_pos30	loc10694_pos30_TT	bio17	pop1	-75,0864079625018	13,9004926312558	12,5881761951415	0	0,128082478728545	0,0847212307325995	0,0481522113546386	0,0617733496550732	0,116801622596039	156,172815925004	166,326301113371	19,5931345849444	13,8892555533492	-3,19797973888475	0,209076906571202	-13,0067849465749	9,58128723745359e-06	0,000193903796297721	5,08112908519191	102,830673445015	0,002126817936246	0,0571006233062056	RAD_10694	31
loc10694_pos30	loc10694_pos30_GT	bio17	pop1	-75,0864079625018	13,9004926312558	12,5881761951415	0	0,128082478728545	0,0847212307325994	0,0481522113546386	0,0617733496550732	0,116801622596039	156,172815925004	166,326301113371	19,5931345849444	13,8892555533492	3,19797973888475	-0,209076906571202	13,0067849465749	9,58128723745364e-06	0,000193903796297722	5,08112908519194	102,830673445015	0,002126817936246	0,0571006233062056	RAD_10694	31
loc1297_pos68	loc1297_pos68_AA	bio11	pop1	-90,8606763851354	17,2144146891445	13,8885373789488	0	0,196490374152166	0,0865325271015248	0,056372038233056	0,0746122207520968	0,126067269682715	187,721352770271	197,929384915888	17,2144146891445	13,8885373789488	7,2918960148822	0,0157358875503956	-13,2674822459253	3,33893252601585e-05	0,000193977905232569	17,7069601933167	102,869974747125	0,00434260432337883	0,0571006233062056	RAD_1297	69
loc2757_pos93	loc2757_pos93_TT	bio15	pop1	-73,4738384041813	3,8848848342375	3,94767700085532	0	0,124356451613815	0,0257562743212092	-0,0140229347213124	0,0184162749193325	0,0358245785216187	152,947676808363	162,974679564257	15,7393436410225	13,8853903732214	7,15762937514008	-0,0868828593516232	-6,89781783410173	7,26962964247333e-05	0,000194302983627906	38,5521545273717	103,042369671584	0,00697644202628688	0,0571006233062056	RAD_2757	94
loc6724_pos31	loc6724_pos31_TT	bio11	pop1	-51,3991809937484	1,27787897105925	1,11514260990779	0	0,14102774763084	0,0122782967494773	-0,0453717484936945	0,00621416765339816	0,0156089741113824	108,798361987497	118,767391924912	22,8157967661454	13,8832981481571	15,6163252006354	0,0361186930141765	7,10385047145297	1,78294190816909e-06	0,000194519409289591	0,945526186856417	103,157144095637	0,000772962252361671	0,0571006233062056	RAD_6724	32
loc12916_pos83	loc12916_pos83_TT	bio12	pop1	-18,3918446394607	0,173434788263024	0,169968832743052	0	0,510543794913654	0,00469286484380487	-0,157657430300715	0,000806348160236179	0,00510569145131633	42,7836892789213	52,8956033633043	22,3157422093818	13,8827232921896	-7,40227595570953	0,0115292303490663	-4,0226622185887	2,31302659233378e-06	0,000194578916529641	1,22663963639326	103,188701856166	0,000922113805925146	0,0571006233062056	RAD_12916	84
loc12916_pos37	loc12916_pos37_CC	bio12	pop1	-18,3918446394607	0,173434788263024	0,169968832743052	0	0,510543794913654	0,00469286484380487	-0,157657430300715	0,000806348160236179	0,00510569145131633	42,7836892789213	52,8956033633043	22,3157422093818	13,8827232921896	-7,40227595570953	0,0115292303490663	-4,0226622185887	2,31302659233378e-06	0,000194578916529641	1,22663963639326	103,188701856166	0,000922113805925146	0,0571006233062056	RAD_12916	38
loc16193_pos33	loc16193_pos33_TT	bio17	pop1	-79,3322050365767	19,514732004179	13,8812128793422	0	0,174180207119001	0,109523100047868	0,0758491249122379	0,091655606911382	0,156870834386313	164,664410073153	174,604028010279	19,514732004179	13,8812128793422	2,66199925989309	-0,176674349967499	17,9383163846212	9,98268187416123e-06	0,000194735357016622	5,29399588614144	103,271665062341	0,00217963476015036	0,0571006233062056	RAD_16193	34
loc1630_pos104	loc1630_pos104_GG	bio19	pop1	-132,414933472956	15,9865863736135	12,186558243655	0	0,0924572551700705	0,0569289519351035	0,0355626825122327	0,0723069779451488	0,0987215617775787	270,829866945912	280,91374344304	20,760696411391	13,8812102493228	3,65989976385473	-0,103120662912511	-14,2196379596359	5,2040093475994e-06	0,000194735629530448	2,75977982920022	103,271809581328	0,00149645894999219	0,0571006233062056	RAD_1630	105
loc16564_pos69	loc16564_pos69_CT	bio4	pop1	-57,9596202805736	2,11358423799267	2,19370105292057	0	0,171154951246749	0,0179067495977447	-0,032926567407168	0,0103072198049721	0,0234621379569886	121,919240561147	131,87360054268	19,5500059279521	13,8807568048592	-10,8866959965284	0,000455441499900664	7,73806383032362	9,80004326241817e-06	0,000194782619674513	5,19713934283908	103,296729300548	0,00215464802379081	0,0571006233062056	RAD_16564	70
loc7199_pos85	loc7199_pos85_CC	bio7	pop1	-49,5941473707404	4,15058472446688	4,28147175069287	0	0,250076724535291	0,0401647932115868	-0,0178966066314135	0,0199468455328759	0,0505666668999785	105,188294741481	115,17192324785	18,6160750608718	13,8799411000445	5,32230902847051	-0,0137757759939488	7,87632367763293	1,59866827066912e-05	0,000194867179372738	8,47802559964708	103,341572830592	0,00280912382273175	0,0571006233062056	RAD_7199	86
loc12471_pos43	loc12471_pos43_TT	bio6	pop1	-32,5379819994972	4,44288167575166	4,27724830830905	0	0,312772477472935	0,0639090254251102	-0,0223985066083166	0,0213364737322751	0,0744919142832116	71,0759639989944	81,0595925053631	18,9073132506864	13,8730511397971	5,41481354130618	0,0217591598506082	10,6265823044395	1,37225595294362e-05	0,000195582901221806	7,27732032453152	103,721133010146	0,00258634736060686	0,057149112044592	RAD_12471	44
loc14597_pos98	loc14597_pos98_TT	bio11	pop1	-63,8334358570391	1,6790792337221	1,44076880917756	0	0,123916877301723	0,0129813049532545	-0,0334059221383875	0,00840208758150588	0,0175796632965434	133,666871714078	143,546786188252	22,1065553584079	13,8714399632199	13,4597134268086	0,0312052059973062	6,96936473705478	2,57927451673533e-06	0,000195750650240363	1,36783570316605	103,810093334169	0,000978923408889466	0,057149112044592	RAD_14597	99
loc2345_pos105	loc2345_pos105_CC	bio10	pop1	-105,378796036991	17,4940378166349	13,868503322009	0	0,394037191441691	0,0766436490509107	0,0503568707138828	0,0751265698570343	0,117562115115472	216,757592073983	226,992530229548	17,4940378166349	13,868503322009	3,56109654906588	-0,0330004348770068	34,9301967854251	2,88210094898546e-05	0,0001960567740711	15,2843001106407	103,972436311838	0,00397800004892639	0,057149112044592	RAD_2345	106
loc12128_pos84	loc12128_pos84_AA	bio9	pop1	-94,8400016175919	18,3417394640753	13,8634199680128	0	0,20436934696534	0,0881722228939901	0,0593290840848209	0,0806941637572073	0,131233338343718	195,680003235184	205,833488423551	18,3417394640753	13,8634199680128	1,58454402098551	0,0125712952859994	21,3439025596282	1,84617704768423e-05	0,000196587817750419	9,79060919573805	104,254058333767	0,00306262757053729	0,057149112044592	RAD_12128	85
loc8186_pos0	loc8186_pos0_CT	bio6	pop1	-93,5154616204147	0,486803038670945	0,500159343087092	0	0,156554242707898	0,00259603744312339	-0,0294009375578258	0,00224081758682036	0,00387292775534227	193,030923240829	203,170615301451	18,2243090935174	13,8630920858907	-9,24489449108574	-0,0186595350259203	2,31613559083957	1,9635662000907e-05	0,000196622120377729	10,413145000997	104,272249634476	0,00315613983971575	0,057149112044592	RAD_8186	1
loc14160_pos59	loc14160_pos59_CT	bio5	pop1	-143,063408478983	15,9957215899462	13,8625036489501	0	0,0940381161825773	0,0529444829466423	0,0330849914011332	0,068040326375979	0,0924749625006197	292,126816957965	302,40166701041	15,9957215899462	13,8625036489501	-4,01038749449231	0,0202020150253475	-12,5975519255435	6,34857916139524e-05	0,000196683697053854	33,667658037128	104,304904854206	0,00644352944295814	0,057149112044592	RAD_14160	60
loc17402_pos2	loc17402_pos2_GT	bio11	pop1	-50,7058709314221	2,87985859850659	2,93153393820867	0	0,144754220298534	0,0276135238673784	-0,0299174754984194	0,0133671387548	0,0346528517602184	107,411741862844	117,50966990791	17,9267889260148	13,8590675760474	-11,5567662912566	-0,0246554199422213	8,88867011155405	2,29566971728625e-05	0,000197043651233753	12,1743497313181	104,495795034982	0,00344944739648671	0,057149112044592	RAD_17402	3
loc10325_pos53	loc10325_pos53_AA	bio8	pop1	-135,415776465447	5,44720197098893	5,13260349353881	0	0,0724863243559805	0,0197163259003518	-0,00200087056714652	0,0259717633574917	0,035251436252682	276,831552930894	286,82970931069	15,9322704390821	13,856813800757	2,11547356943005	-0,0214153246745745	5,89598603270358	6,56498141764108e-05	0,000197280111280294	34,8152781544058	104,621194053943	0,00657223170380649	0,057149112044592	RAD_10325	54
loc8138_pos9	loc8138_pos9_CG	bio2	pop1	-66,1421691020154	17,8845213348749	13,8555415304526	0	0,167196729613008	0,119096072180274	0,0791410507569037	0,0801756302438597	0,158993489600768	138,284338204031	148,382266249096	17,8845213348749	13,8555415304526	-10,4020351408756	0,0745991359948728	19,507296341211	2,34722437494413e-05	0,000197413720673935	12,4477533607162	104,69204952036	0,00350057696008212	0,057149112044592	RAD_8138	10
loc1152_pos11	loc1152_pos11_AA	bio8	pop1	-116,903616202165	17,8170734203444	13,8550723606526	0	0,186169739595788	0,0708082367557884	0,0469631635211675	0,0844253094531274	0,11853317404178	239,80723240433	249,732035496533	17,8170734203444	13,8550723606526	-3,37025363584792	0,0293712047387157	-21,6262749636602	2,43191229404872e-05	0,000197463014254431	12,8968686395533	104,718190793382	0,00357656894652871	0,057149112044592	RAD_1152	12
loc1152_pos45	loc1152_pos45_CC	bio8	pop1	-116,903616202165	17,8170734203444	13,8550723606526	0	0,186169739595788	0,0708082367557884	0,0469631635211675	0,0844253094531274	0,11853317404178	239,80723240433	249,732035496533	17,8170734203444	13,8550723606526	-3,37025363584792	0,0293712047387157	-21,6262749636602	2,43191229404872e-05	0,000197463014254431	12,8968686395533	104,718190793382	0,00357656894652871	0,057149112044592	RAD_1152	46
loc13926_pos2	loc13926_pos2_AG	bio7	pop1	-63,1549685373159	18,3218342245467	13,194307122126	0	0,237170876133119	0,126679180237979	0,0851945192530233	0,0820533887919017	0,167021002621277	132,309937074632	142,407865119697	18,3218342245467	13,8550085152928	-10,3529974989003	0,0127202439280422	20,1574168328116	1,86556715190959e-05	0,000197469723160338	9,89343840866392	104,721748646944	0,0030708032112559	0,057149112044592	RAD_13926	3
loc14741_pos55	loc14741_pos55_GG	bio4	pop1	-81,2202852886354	13,9923123243914	10,2621693543792	0	0,184592679594822	0,0793067147930145	0,0452994486795644	0,0669242324331119	0,114894731361995	168,440570577271	178,365373669474	19,3925029085346	13,8535704801694	-6,82949559379291	0,000488857504005814	12,1525037623489	1,06424026940479e-05	0,000197620893539146	5,64385771190209	104,801917019893	0,00225861382541269	0,057149112044592	RAD_14741	56
loc13495_pos34	loc13495_pos34_AA	bio15	pop1	-106,143421505292	16,9219675429909	13,8509666644065	0	0,176024220435501	0,073827735950122	0,0476507317350177	0,0819142494513194	0,119449112836485	218,286843010585	228,151644102668	16,9219675429909	13,8509666644065	5,33268031953249	-0,0751453696876038	-10,6932140130926	3,89482301250278e-05	0,000197894910850164	20,6549475034445	104,947233332237	0,00477177994660662	0,057149112044592	RAD_13495	35
loc6677_pos80	loc6677_pos80_GG	bio6	pop1	-79,9037445250694	5,0160123170737	5,15684995457103	0	0,166114976167082	0,030432628086807	-0,00596994770020119	0,0238269899002697	0,0435392992835128	165,807489050139	175,820103289243	17,4199209417959	13,850894544791	9,49082114059499	0,0186615345699072	-7,94826872360501	2,99668802840309e-05	0,000197902505934947	15,8919760184667	104,951261142409	0,00406928744641304	0,057149112044592	RAD_6677	81
loc18163_pos4	loc18163_pos4_TT	bio9	pop1	-77,5776065852693	3,64173359178797	3,73357736131125	0	0,243727754870099	0,0229332721191333	-0,0148508296682913	0,0167956493750568	0,0321624439437428	161,155213170539	171,267127254922	17,0727981135746	13,8479998393303	5,02583590474754	0,0122287018846631	-8,55093783918938	3,59738962459291e-05	0,000198207596673621	19,0776047093486	105,113056252761	0,00454841308761426	0,057149112044592	RAD_18163	5
loc14462_pos14	loc14462_pos14_CC	bio19	pop1	-108,425491734326	8,31244181083255	7,42586096572633	0	0,13643102094882	0,036917371462593	0,0102700596598325	0,0382738617389474	0,0586536776572177	222,850983468653	232,934859965781	28,0659272544985	13,8462400158617	-5,18211626303933	0,0999506968388163	9,05556325143753	1,1725213124399e-07	0,000198393306794606	0,0621809157370503	105,211541672702	0,000135543822641042	0,057149112044592	RAD_14462	15
loc9880_pos90	loc9880_pos90_CC	bio3	pop1	-114,432254653699	0,000172256307072086	0,000172267041201409	0	0,0998115419089198	7,52655699844812e-07	-0,0262156122242167	7,93807551626282e-07	1,21806656279869e-06	234,864509307398	245,004201368019	15,5455642378936	13,8452888650086	11,6451622463727	-0,601853555565646	0,037887434194472	8,0540397538373e-05	0,000198493752519178	42,7120225417549	105,264809848465	0,00739668249221491	0,057149112044592	RAD_9880	91
loc12614_pos97	loc12614_pos97_GG	bio17	pop1	-115,832632585817	2,5292282083319	2,44689110104555	0	0,105553814754289	0,010799691196105	-0,0148200401366269	0,0115349209993918	0,0175180630455614	237,665265171634	247,818750360001	22,1477756163858	13,8421390075213	-4,74977852130982	0,231325387414484	4,40070151720958	2,52448299376665e-06	0,0001988267572695	1,33877877228834	105,441408261647	0,000970915361221572	0,057149112044592	RAD_12614	98
loc12916_pos83	loc12916_pos83_TT	bio3	pop1	-19,4854667897026	4,22003913802248	4,16520763396664	0	0,412301408326078	0,097706508386177	-0,0412114094679629	0,0194367122403786	0,106797376859125	44,9709335794051	55,0828476637881	20,128497908898	13,8417536342814	-24,8736151171341	1,17509750255001	14,7034412147929	7,24096957926637e-06	0,000198867537773371	3,84001650533738	105,463034896899	0,00180639303319027	0,057149112044592	RAD_12916	84
loc12916_pos37	loc12916_pos37_CC	bio3	pop1	-19,4854667897026	4,22003913802248	4,16520763396664	0	0,412301408326078	0,097706508386177	-0,0412114094679629	0,0194367122403786	0,106797376859125	44,9709335794051	55,0828476637881	20,128497908898	13,8417536342814	-24,8736151171341	1,17509750255001	14,7034412147929	7,24096957926637e-06	0,000198867537773371	3,84001650533738	105,463034896899	0,00180639303319027	0,057149112044592	RAD_12916	38
loc13570_pos16	loc13570_pos16_GG	bio15	pop1	-54,7191026579563	6,99558650640196	6,21074624505213	0	0,117410549128435	0,0600820981341711	0,0085506663557027	0,032459553281768	0,0768095864646817	115,438205315913	125,507964139929	14,7259925869106	13,8415463139895	7,7240723881269	-0,0841032119518332	-11,9630116436617	0,000124320509020652	0,000198889480058004	65,9294037028143	105,474671285401	0,00960116697106065	0,057149112044592	RAD_13570	17
loc13658_pos57	loc13658_pos57_TT	bio16	pop1	-38,9561413717841	17,5178667292683	12,2246183483697	0	0,308337513293145	0,183567424194957	0,120694212394027	0,0733363700036972	0,215947531002257	83,9122827435681	94,2265206703377	17,5178667292683	13,840407847202	7,88197749726018	-0,0200760586667509	-42,7452514959026	2,84620420383286e-05	0,000199010016142086	15,0939332096823	105,538593740439	0,00395007584967397	0,057149112044592	RAD_13658	58
loc13658_pos57	loc13658_pos57_GG	bio16	pop1	-38,9561413717841	17,5178667292683	12,2246183483697	0	0,308337513293145	0,183567424194957	0,120694212394027	0,0733363700036972	0,215947531002257	83,9122827435681	94,2265206703377	17,5178667292683	13,840407847202	-7,88197749726018	0,0200760586667509	42,7452514959026	2,84620420383284e-05	0,000199010016142086	15,0939332096823	105,538593740439	0,00395007584967397	0,057149112044592	RAD_13658	58
loc13634_pos44	loc13634_pos44_GG	bio6	pop1	-53,8960318931647	1,94434249315476	1,62183209749897	0	0,122023422471545	0,017718299323588	-0,0369581768197877	0,00934898286173586	0,022720928185385	113,792063786329	123,790220166125	22,6491600420106	13,8349303828593	16,9075783388432	0,0344367888153333	8,97723384279685	1,94445205710261e-06	0,000199590976691168	1,03117792601854	105,846687576907	0,000814620553525157	0,0572750631922765	RAD_13634	45
loc12760_pos9	loc12760_pos9_AA	bio9	pop1	-111,584330666382	5,05393820045195	4,88238129654269	0	0,0774054276076448	0,0221447753675085	-0,00414534669871884	0,0235574189225832	0,0357352264785506	229,168661332765	239,238420156781	16,8357711848103	13,833179101066	1,83668768426762	0,0126070110808564	7,37507643495584	4,07577582682837e-05	0,000199777084480867	21,6145728493197	105,945383887725	0,00490655810517461	0,0572758944667015	RAD_12760	10
loc10514_pos78	loc10514_pos78_CC	bio16	pop1	-100,815631702867	1,47016384551368	1,49388620851018	0	0,15673186357125	0,00723856974030521	-0,022303320147931	0,0069433837090824	0,0112336425645034	207,631263405735	217,686837806163	18,6273975185251	13,8322245205829	3,72900760042769	-0,0192331520216935	-3,49160216733799	1,58920191810971e-05	0,000199878600851036	8,42782382808103	105,99921984612	0,00279736333527062	0,0572758944667015	RAD_10514	79
loc817_pos88	loc817_pos88_TT	bio15	pop1	-136,875786863228	0,397016185987952	0,399263373706649	0	0,0841908237477771	0,00144817883657453	-0,0204377626592991	0,00187096541645892	0,00257852230862055	279,751573726456	289,821332550472	17,1196121472104	13,830556743568	5,22939175159923	-0,0846119098552806	-1,40297114873328	3,50979979736161e-05	0,000200056087964661	18,6131000893722	106,093344457243	0,00447963118973676	0,0572859520440247	RAD_817	89
loc16941_pos15	loc16941_pos15_CT	bio19	pop1	-78,8854253451373	0,925359810747628	0,87061931606272	0	0,130710344036014	0,00583101390906664	-0,0319770722516382	0,00461611190777503	0,00842767858605185	163,770850690275	173,665802789919	18,7245655953332	13,8217769044233	2,92056937924607	-0,119184148804702	-4,47828286415743	1,51024289963466e-05	0,000200993071920906	8,00908994048456	106,590243914951	0,00272373737076437	0,0575029227830157	RAD_16941	16
loc13040_pos6	loc13040_pos6_TT	bio6	pop1	-53,7778497890365	0,230398434175152	0,220171803829753	0	0,205535110053263	0,00213755241560902	-0,0535282533854155	0,00111241671916678	0,00274062505235925	113,555699578073	123,553855957869	21,1261920360498	13,8204365813069	15,3594355806824	0,030817074515077	2,87209544314073	4,30010380883628e-06	0,000201136499601848	2,28042245169444	106,666306195853	0,0013302117195187	0,0575029227830157	RAD_13040	7
loc14413_pos23	loc14413_pos23_AG	bio7	pop1	-90,7469433595125	11,9538079141685	12,0274518664401	0	0,240499045780246	0,0617934886059757	0,0307773526350771	0,0580179309548347	0,0935971344109283	187,493886719025	197,388838818669	17,4365488797977	13,8194458389452	-7,48260749086617	0,0103706629898023	10,8966983708466	2,97058865739581e-05	0,000201242584997892	15,7535663561283	106,722565190912	0,00404614903398812	0,0575029227830157	RAD_14413	24
loc16928_pos3	loc16928_pos3_GG	bio10	pop1	-94,943196296554	0,498068044875817	0,476902049142513	0	0,114474926326995	0,0026161171095938	-0,0288990600214274	0,00234661994267747	0,0039596535259931	195,886392593108	205,956151417124	16,3158454950438	13,8180548305188	-4,22079600855577	0,0270103368770868	-2,67076276610043	5,3613759871048e-05	0,000201391624689432	28,4323419072944	106,80160362205	0,00580832626602407	0,0575046679021872	RAD_16928	4
loc11500_pos19	loc11500_pos19_GG	bio14	pop1	-52,0087209390784	5,56600814073208	5,14037379272773	0	0,154681498967449	0,050792415640981	-0,00396037776866047	0,0279985674617701	0,0653750286108811	110,017441878157	119,851785855848	20,5475724743108	13,814187427779	-3,5001557666387	0,81912453532685	-11,257943371764	5,81675084185903e-06	0,000201806582453605	3,084727672953	107,021663193631	0,00160077724478857	0,0575676715733534	RAD_11500	20
loc1944_pos100	loc1944_pos100_CC	bio8	pop1	-113,275443688467	2,92469618649628	2,69580597985034	0	0,0875066969745259	0,0127451301836992	-0,0134014423920341	0,0148111391827012	0,0214691737745575	232,550887376935	242,385231354626	16,1776247419353	13,8120011620197	-3,17635503199303	0,0236577071073754	-5,23442533372843	5,76713167081679e-05	0,00020204154153769	30,5841373340422	107,146266225185	0,00609058599716132	0,0575676715733534	RAD_1944	101
loc1944_pos99	loc1944_pos99_TT	bio8	pop1	-113,275443688467	2,92469618649628	2,69580597985034	0	0,0875066969745259	0,0127451301836992	-0,0134014423920341	0,0148111391827012	0,0214691737745575	232,550887376935	242,385231354626	16,1776247419353	13,8120011620197	-3,17635503199303	0,0236577071073754	-5,23442533372843	5,76713167081679e-05	0,00020204154153769	30,5841373340422	107,146266225185	0,00609058599716132	0,0575676715733534	RAD_1944	100
loc3559_pos8	loc3559_pos8_AT	bio17	pop1	-91,0811440356479	2,70680546607919	2,70424162220303	0	0,0758356743442399	0,0146417414305759	-0,0178136565226087	0,0130538816336216	0,0220362872257519	188,162288071296	198,145916577665	20,5911238855759	13,8052100638377	3,92153761852946	-0,218165801992648	5,06646422297435	5,68591271920202e-06	0,000202773143386111	3,01534186142178	107,534247854236	0,00157551747632167	0,0575954083330836	RAD_3559	9
loc10136_pos67	loc10136_pos67_GG	bio4	pop1	-73,9598425730834	0,939992527311154	0,820353330112823	0	0,112834286812151	0,00631462154159044	-0,0339917938273917	0,004283004981468	0,00868334903807392	153,919685146167	164,086900335616	23,7384664080052	13,803989485023	12,2799545998344	-0,000559140138747844	5,0220910477695	1,10354703468894e-06	0,000202904918450746	0,585230856342169	107,604130542962	0,000580470154911211	0,0575954083330836	RAD_10136	68
loc4329_pos83	loc4329_pos83_GG	bio9	pop1	-114,717346631767	4,84472727234797	4,49316640343585	0	0,0936602294650896	0,020679269486267	-0,00493117459915816	0,024051405160195	0,0347621221763648	235,434693263534	245,314607737707	17,7340697301346	13,8030209133406	-2,32454236885378	-0,0133111912468416	-7,78134070426543	2,54035849078516e-05	0,000203009547933262	13,4719783411621	107,659617440872	0,00367609435043349	0,0575954083330836	RAD_4329	84
loc6483_pos79	loc6483_pos79_GG	bio17	pop1	-128,901477854152	5,11181228621317	5,09662902049632	0	0,176125906680764	0,0194428495789928	-0,00337823440106398	0,0234954518754892	0,0332979386591556	263,802955708304	273,914869792686	18,0874728903138	13,8023270266608	-4,17767981030129	0,160191602031718	5,65359292189618	2,10984974160268e-05	0,000203084538119774	11,1889129526725	107,699386086602	0,00328271682672463	0,0575954083330836	RAD_6483	80
loc15661_pos35	loc15661_pos35_CT	bio10	pop1	-64,3079334672527	0,052834945805462	0,0533834679300285	0	0,153994190427349	0,000410627798628214	-0,0462207589513622	0,00026680756116402	0,000558324678474188	134,615866934505	144,480668026589	16,3860236366861	13,8017727278895	-5,25642513599016	0,0303411886090161	1,10572042476963	5,16647880216296e-05	0,000203144462718806	27,3987670540545	107,731165180112	0,00565307279256281	0,0575954083330836	RAD_15661	36
loc11586_pos58	loc11586_pos58_CT	bio11	pop1	-97,8168127566121	2,75225473544073	2,83387315748709	0	0,125141523240567	0,0138732390228122	-0,0163708488753757	0,013873696986448	0,0218586865063973	201,633625513224	211,483236699438	18,4279270934286	13,8012941097362	-7,52134545918807	-0,0177438973528062	4,81307428100852	1,76452879600989e-05	0,000203196219905321	9,35761382042371	107,75861294775	0,00297901132957877	0,0575954083330836	RAD_11586	59
loc5914_pos83	loc5914_pos83_GG	bio9	pop1	-73,3723816735468	3,95420409037257	3,32714485099179	0	0,14509015587674	0,0262390921292371	-0,013575381068728	0,0191967040984388	0,0367559179096886	152,744763347094	162,699123328626	17,4147112317611	13,799645130849	6,11865403442065	0,0164664878447637	11,2149732375929	3,00491255682838e-05	0,000203374640236306	15,9355921731211	107,853232460837	0,00407388620276269	0,0575954083330836	RAD_5914	84
loc4106_pos5	loc4106_pos5_CG	bio17	pop1	-80,3904889731498	11,3954195933242	10,7208730142139	0	0,127945809556822	0,0661845627865556	0,0313365807998307	0,0525742677340742	0,0942522371859728	166,7809779463	176,836552346728	18,6673247004973	13,7983105987261	3,24806578897437	-0,202670044842977	11,2342473483167	1,55626711541275e-05	0,000203519152823702	8,25316464111461	107,92987008716	0,00275864803479559	0,0575954083330836	RAD_4106	6
loc12327_pos76	loc12327_pos76_GG	bio7	pop1	-82,1701145721037	1,2207744445745	1,08581937337208	0	0,11339772335669	0,00737356272378394	-0,0288668554298938	0,00566193117962237	0,0105434248150222	170,340229144207	180,45214322859	20,8064520329167	13,7960540111566	11,4822468004354	-0,0161029805015303	5,05438013575114	5,08114975941387e-06	0,000203763747506778	2,69462517811284	108,0595830503	0,00147791458214508	0,0575954083330836	RAD_12327	77
loc12327_pos64	loc12327_pos64_GG	bio7	pop1	-82,1701145721037	1,2207744445745	1,08581937337208	0	0,11339772335669	0,00737356272378394	-0,0288668554298938	0,00566193117962237	0,0105434248150222	170,340229144207	180,45214322859	20,8064520329167	13,7960540111566	11,4822468004354	-0,0161029805015303	5,05438013575114	5,08114975941387e-06	0,000203763747506778	2,69462517811284	108,0595830503	0,00147791458214508	0,0575954083330836	RAD_12327	65
loc16874_pos62	loc16874_pos62_AA	bio18	pop1	-21,1718814496399	0,292894085088547	0,287840217553513	0	0,271159686781032	0,00686953682123645	-0,133854441660466	0,0013550721940959	0,00756469307203163	48,3437628992799	58,4695981223324	15,6077077317329	13,7957507127084	-7,29368110578476	0,0232382194618001	5,08309975790947	7,79362517185474e-05	0,000203796645019553	41,3309971388766	108,077029193479	0,00725998531518723	0,0575954083330836	RAD_16874	63
loc11069_pos42	loc11069_pos42_CC	bio6	pop1	-45,6427757875976	3,49620039621391	3,44896689323016	0	0,188626058805157	0,0368868513558237	-0,0264164731259806	0,0161298944434069	0,0452441570329489	97,2855515751951	107,397465659578	16,9407898666612	13,7951964105448	4,34210797963641	0,01795425713867	7,71073111508371	3,85639598609396e-05	0,000203856781680849	20,4511620655338	108,108920747424	0,00475125294209768	0,0575954083330836	RAD_11069	43
loc1587_pos37	loc1587_pos37_GG	bio4	pop1	-118,433819086797	16,163027607076	13,7922879511451	0	0,233479869461717	0,0638777420800302	0,0401652012246034	0,074764392873208	0,106239741987248	242,867638173595	252,880252412698	16,163027607076	13,7922879511451	-4,91240763221385	0,000266933902392014	10,5105587258149	5,81174633991506e-05	0,000204172615772603	30,8207369549108	108,276413251295	0,00612838577948588	0,0576127896399323	RAD_1587	38
loc5943_pos48	loc5943_pos48_GT	bio9	pop1	-58,0804146517428	11,1625088766138	7,04550351559813	0	0,112983549076193	0,0876705640628461	0,0405464461614369	0,0524969884892446	0,114271198978229	122,160829303486	132,158985683282	19,6775408095666	13,7907434951857	-8,32331107464144	-0,0230877463698153	-26,6657587775303	9,16724779910467e-06	0,000204340530976008	4,86155651832559	108,365461706134	0,00207430225166566	0,0576127896399323	RAD_5943	49
loc17315_pos35	loc17315_pos35_TT	bio3	pop1	-30,6987107719071	4,20198782467561	4,28239199142191	0	0,20998162950081	0,0640552691728044	-0,0274089689622732	0,020486684404946	0,0741909389288749	67,3974215438143	77,3370394809396	17,0316726983459	13,7899610665524	-20,4116714554313	0,968173304217911	11,4118357351014	3,67614722201777e-05	0,000204425650693681	19,4952704248602	108,410602224571	0,00461313675640103	0,0576127896399323	RAD_17315	36
loc8100_pos93	loc8100_pos93_CC	bio19	pop1	-56,9363382955381	2,37368325968713	2,27519918583866	0	0,205617441498963	0,020419420124075	-0,0311950993129447	0,010780208888232	0,0261738879465956	119,872676591076	130,039891780526	20,5686206792696	13,7893596147792	2,60014010626695	-0,143576858104817	9,1890792730409	5,75314427702747e-06	0,000204491106382302	3,05099596670465	108,44531455445	0,00158760443636474	0,0576127896399323	RAD_8100	94
loc13634_pos44	loc13634_pos44_AG	bio15	pop1	-49,4292708618017	0,2648327659555	0,252540426970222	0	0,109466770845643	0,00267174889191647	-0,0578588780252695	0,00127856727826298	0,00336015112678733	104,858541723603	114,8566981034	18,311395034755	13,7817383717167	-10,1058032226926	0,122440139427704	-2,88183542823731	1,87581782718457e-05	0,00020532235363248	9,94779958476866	108,886139933669	0,00307388079393004	0,0577427684890738	RAD_13634	45
loc12730_pos88	loc12730_pos88_TT	bio6	pop1	-89,7905287230092	15,6470801864365	13,7816097394681	0	0,491872903723965	0,080147669163829	0,049414394376893	0,0708271250641241	0,118023707886057	185,581057446018	195,664933943147	15,6470801864365	13,7816097394681	-5,48282421182787	-0,0132902630639809	23,2946972217203	7,63303395364003e-05	0,000205336412697631	40,4793530022647	108,893595708982	0,00718025250887112	0,0577427684890738	RAD_12730	89
loc16193_pos33	loc16193_pos33_TT	bio19	pop1	-79,4064982298319	0,221822267273591	0,225234630291658	0	0,169500461987871	0,00139480315725363	-0,0363327840970947	0,00109212372676364	0,00201068394155726	164,812996459664	174,752614396789	19,3661456176687	13,7790966637549	2,49335677981871	-0,10996371319725	2,03645210826061	1,07903061143501e-05	0,000205611277936934	5,7222935579499	109,039361692959	0,00228040638429532	0,0577427684890738	RAD_16193	34
loc9974_pos88	loc9974_pos88_AA	bio11	pop1	-100,140959169006	6,18490195895733	6,249425685462	0	0,138926148889124	0,029955912286833	0,000895552896544722	0,028227742895583	0,0458599528511506	206,281918338012	216,407753561065	17,374836753978	13,7787999298035	7,41654533864849	0,0168758673288208	-7,25754881186412	3,06861800724226e-05	0,000205643757386827	16,273433643647	109,056586129867	0,0041305191512489	0,0577427684890738	RAD_9974	89
loc15920_pos83	loc15920_pos83_GG	bio11	pop1	-55,0310760053507	0,822783016556155	0,727351848768445	0	0,142720715628806	0,00742015149626863	-0,0466899942915707	0,00400553206044374	0,00958772250513612	116,062152010701	126,031181948117	23,7026595406026	13,7775280024393	-15,5053362470467	-0,0363891336530493	-5,41194291176817	1,12427064486021e-06	0,000205783036637044	0,596220959840978	109,130448423284	0,000586022541522635	0,0577427684890738	RAD_15920	84
loc4965_pos86	loc4965_pos86_GG	bio9	pop1	-133,929460585826	1,03383039213045	0,985905699339483	0	0,10889938287697	0,00384476854105614	-0,018468960501866	0,0047311141027106	0,00667562325850798	273,858921171651	284,012406360019	16,8811259478749	13,7764354837714	3,058605590512	0,0106707697089178	3,39674860659977	3,97953284258341e-05	0,000205902746056035	21,1041789801315	109,193932482945	0,0048388273044086	0,0577427684890738	RAD_4965	87
loc17720_pos62	loc17720_pos62_CG	bio15	pop1	-89,4777632002386	1,14498339103953	1,16883459280897	0	0,080416915302445	0,00635746890647317	-0,0269572618899336	0,00554275374290875	0,00950998190190443	184,955526400477	194,939154906846	15,4411140934185	13,7759394298943	-6,30070160014569	0,0784270360922964	3,38382217697176	8,51161980802574e-05	0,000205957122812235	45,1386519335259	109,222769455539	0,0076161698309636	0,0577427684890738	RAD_17720	63
loc12620_pos59	loc12620_pos59_GG	bio9	pop1	-94,4623723808659	2,94833943507811	2,60059946768948	0	0,125515863182861	0,0153660918487864	-0,0159045786838539	0,0138760010260358	0,0232345348116211	194,924744761732	204,98031916216	17,6030372905726	13,7738655653079	-4,93888445031082	-0,0139855124010968	-7,8440109250796	2,72153336004988e-05	0,000206184613773348	14,4327812843493	109,343412007054	0,00383242307996955	0,0577662932936395	RAD_12620	60
loc9045_pos69	loc9045_pos69_CC	bio6	pop1	-90,1226565513001	13,6822736862143	13,4200746570445	0	0,226598064067666	0,0705535190365371	0,0396141354276751	0,0654910063876493	0,106123359763722	186,2453131026	196,170116194804	17,5547953788175	13,7682674875312	8,52342446282505	0,0173739090188774	-11,1927567007067	2,79145911655177e-05	0,000206799955362978	14,803610157715	109,669738728184	0,00390093666096744	0,0578053919093178	RAD_9045	70
loc13052_pos5	loc13052_pos5_CC	bio7	pop1	-94,4867880870975	12,2334748711085	11,7236057764508	0	0,127354796027933	0,0608004282531531	0,0309803997361155	0,0582053427233638	0,0928241870982089	194,973576174195	204,927936155728	18,0088147302493	13,7678329355032	5,19504630395474	-0,011199784766006	9,28647273930184	2,19884447245806e-05	0,000206847798705169	11,6608680294501	109,695110913728	0,00337083471431401	0,0578053919093178	RAD_13052	6
loc10768_pos30	loc10768_pos30_TT	bio9	pop1	-128,444355937429	0,626593943787276	0,612385900875903	0	0,12374472071438	0,00243322990761782	-0,020866356037093	0,00296523452602224	0,0042065842768871	262,888711874858	272,944286275286	16,7641109198587	13,7659933557434	2,32994549203775	0,0117111048884298	2,61487626389916	4,23263141375559e-05	0,000207050456453912	22,4464062608004	109,802583965725	0,00502245373512909	0,0578053919093178	RAD_10768	31
loc10768_pos23	loc10768_pos23_TT	bio9	pop1	-128,444355937429	0,626593943787276	0,612385900875903	0	0,12374472071438	0,00243322990761782	-0,020866356037093	0,00296523452602224	0,0042065842768871	262,888711874858	272,944286275286	16,7641109198587	13,7659933557434	2,32994549203775	0,0117111048884298	2,61487626389916	4,23263141375559e-05	0,000207050456453912	22,4464062608004	109,802583965725	0,00502245373512909	0,0578053919093178	RAD_10768	24
loc10768_pos83	loc10768_pos83_GG	bio9	pop1	-128,444355937429	0,626593943787276	0,612385900875903	0	0,12374472071438	0,00243322990761782	-0,020866356037093	0,00296523452602224	0,0042065842768871	262,888711874858	272,944286275286	16,7641109198587	13,7659933557434	2,32994549203775	0,0117111048884298	2,61487626389916	4,23263141375559e-05	0,000207050456453912	22,4464062608004	109,802583965725	0,00502245373512909	0,0578053919093178	RAD_10768	84
loc16381_pos107	loc16381_pos107_AG	bio17	pop1	-103,886968607408	14,353065943317	13,5826499916548	0	0,13920036961985	0,0646164839900123	0,0376049099143986	0,0709618416632917	0,104371440198901	213,773937214817	223,592935890508	19,8995356884215	13,7633500052357	3,14390774901877	-0,162648040768095	10,349482987821	8,16201456026378e-06	0,000207342012096124	4,32846323756996	109,957201170793	0,00193020194723728	0,0578053919093178	RAD_16381	108
loc7279_pos17	loc7279_pos17_AG	bio11	pop1	-50,1094845729035	1,20641942735388	1,27651059227364	0	0,141350439975101	0,0118946493015766	-0,0472621366314843	0,00604406985901036	0,0151363067126696	106,218969145807	116,09888361998	18,4383939794681	13,7626305264761	-12,2305273921673	-0,026997109006971	5,82823905231465	1,75486343099099e-05	0,000207421440581488	9,30635664996279	109,999323526294	0,0029691300958651	0,0578053919093178	RAD_7279	18
loc5571_pos59	loc5571_pos59_GG	bio15	pop1	-52,516414177247	0,956867156433506	0,852583356472488	0	0,157217335859269	0,00902792626982171	-0,0475813504252076	0,00435972510786804	0,0113632440348398	111,032828354494	121,200043543943	19,2621562818096	13,7621581501307	-10,710923917712	0,131732953851311	-5,64345649505483	1,13942559229897e-05	0,000207473606306846	6,04257901256804	110,026987949434	0,00234778159317418	0,0578053919093178	RAD_5571	60
loc8627_pos28	loc8627_pos28_AA	bio4	pop1	-101,396198150942	4,0700378556427	4,27533155846342	0	0,142022881109747	0,0196750940895501	-0,00932968884474996	0,0177699017941501	0,0297158531698958	208,792396301884	219,067246354328	16,8109901885681	13,7528065674414	6,97008425551138	-0,000303138001644138	-6,28731823939786	4,12934619481842e-05	0,000208509050804588	21,8986661534371	110,576102804587	0,00494351441463552	0,0580187263559668	RAD_8627	29
loc13706_pos85	loc13706_pos85_GT	bio4	pop1	-118,582786454718	0,227140742450926	0,227297589700815	0	0,0970296423986472	0,000956814297106043	-0,0243177609318474	0,00115233424504528	0,00164544020061185	243,165572909435	253,015184095649	17,2019395704128	13,7526383794945	5,51945844003945	-0,00034180922096303	-1,22148957218158	3,36093036035377e-05	0,00020852772082767	17,8236186684209	110,586003853888	0,00436482920655243	0,0580187263559668	RAD_13706	86
loc11997_pos48	loc11997_pos48_AA	bio15	pop1	-105,933350984411	13,6105681928244	10,300129731963	0	0,0935735219197642	0,0603633713636274	0,0337531503169624	0,0602568758167886	0,0937351489388732	217,866701968822	228,033917158271	17,0551584489703	13,749558200607	7,22240805104065	-0,09736203884675	11,6696643618416	3,6309607598653e-05	0,000208869939977857	19,2556384825025	110,767488829177	0,00457582466951493	0,0580737804124092	RAD_11997	49
loc15775_pos19	loc15775_pos19_TT	bio15	pop1	-111,304431111521	16,1525244229672	13,7473235837709	0	0,228264511475432	0,0676513260785973	0,0425216345305427	0,0733609401503772	0,108562640264752	228,608862223042	238,678621047058	16,1525244229672	13,7473235837709	-5,05087823612104	0,0713906008463933	14,2440845793308	5,84406284128459e-05	0,00020911856820088	30,9921171786436	110,899340851154	0,00615097081985602	0,0581027545639919	RAD_15775	20
loc15885_pos6	loc15885_pos6_GG	bio9	pop1	-78,1977433535804	2,04763439008921	1,83280860275609	0	0,131143677281129	0,0129234666415868	-0,0249450123333842	0,00922252321930334	0,0180213770689964	162,395486707161	172,589974811714	17,0809214102046	13,736389481882	5,79385815636135	0,0152716625369891	7,76348375736993	3,58203476932554e-05	0,000210339425414919	18,9961751479918	111,546783407189	0,00453452859201659	0,0582932471630155	RAD_15885	7
loc6473_pos0	loc6473_pos0_CC	bio6	pop1	-69,5905623541863	0,454460716896315	0,471402347954764	0	0,135843568321222	0,00325461962659609	-0,0397143698450105	0,00209209752485028	0,00440868163955407	145,181124708373	155,320816768994	17,7576986786914	13,7354504365817	11,455540593177	0,0225719394105828	-2,8796116746737	2,50900118924949e-05	0,000210444609641307	13,3056849268041	111,602564495759	0,00364772668915355	0,0582932471630155	RAD_6473	1
loc12975_pos75	loc12975_pos75_TT	bio19	pop1	-121,266345846556	6,03071224570003	5,13526980474477	0	0,0955448543958636	0,0242622693048756	0,00012355900029268	0,0295579052297692	0,0416519699755958	248,532691693112	258,442606417289	20,4891616738074	13,7346422303563	-3,54586372964166	0,103981128029392	8,91950859273267	5,9969870643383e-06	0,000210535180770131	3,18031018598576	111,650595995655	0,0016227061408142	0,0582932471630155	RAD_12975	76
loc2840_pos7	loc2840_pos7_GG	bio15	pop1	-74,5812383749587	11,691932181534	10,7161932158327	0	0,159710054410459	0,0726864265592906	0,0353856149753388	0,0551763213510778	0,101804724696015	155,162476749917	165,146105256286	15,1661785646126	13,7343873966012	6,49408107910841	-0,0753607088301044	-11,7705675028475	9,84511009843862e-05	0,00021056374669972	52,2103909718377	111,665745022302	0,00829219439748201	0,0582932471630155	RAD_2840	8
loc2840_pos66	loc2840_pos66_TT	bio15	pop1	-74,5812383749587	11,691932181534	10,7161932158327	0	0,159710054410459	0,0726864265592906	0,0353856149753388	0,0551763213510778	0,101804724696015	155,162476749917	165,146105256286	15,1661785646126	13,7343873966012	6,49408107910841	-0,0753607088301044	-11,7705675028475	9,84511009843862e-05	0,00021056374669972	52,2103909718377	111,665745022302	0,00829219439748201	0,0582932471630155	RAD_2840	67
loc440_pos37	loc440_pos37_AA	bio5	pop1	-134,715101566831	0,547498619731088	0,538292538902809	0	0,0832727203705662	0,00202794014533538	-0,0201961174750996	0,00261618243497811	0,0036074672214185	275,430203133662	285,457205889556	15,7719286354865	13,7331653386067	-3,95554889540365	0,020613206805417	-1,88877819131392	7,14548662413105e-05	0,000210700789195222	37,8938017553593	111,738421124432	0,00692027890017523	0,0582932471630155	RAD_440	38
loc16874_pos62	loc16874_pos62_AA	bio12	pop1	-20,9977551288125	0,189927131594478	0,187941493646754	0	0,218804985181577	0,00450219657182017	-0,137726979450266	0,000878905811727086	0,00495396600722685	47,995510257625	58,1213454806775	15,9559603733878	13,7321170211451	-6,60563710017971	0,00891386359677193	3,73820438053979	6,48333146728269e-05	0,000210818419903486	34,3822737706642	111,800802806377	0,00651636299659299	0,0582932471630155	RAD_16874	63
loc11087_pos62	loc11087_pos62_GG	bio15	pop1	-33,41824970545	20,4402974967689	13,7293108560438	0	0,691202011331952	0,234200821077255	0,165454026825084	0,083645241827341	0,268679777943021	72,8364994108999	83,202462756973	20,4402974967689	13,7293108560438	3,26192369387131	-0,13201434516854	55,8353003878182	6,15206500240057e-06	0,000211133622741223	3,26255080794307	111,96796054488	0,00163995381287601	0,0583403072381493	RAD_11087	63
loc1771_pos68	loc1771_pos68_TT	bio6	pop1	-13,1778219443603	2,24817790503686	1,8663683902767	0	0,57494241840493	0,0785971161912185	-0,131165063256755	0,0108541489491933	0,0837224167799648	32,3556438887206	42,3392723950893	19,6609365671452	13,7255193123334	6,18593718301569	0,0278416007760058	14,6407802463086	9,24725255913584e-06	0,000211560262686085	4,9039844826558	112,194215387159	0,0020877215672062	0,0584180738106723	RAD_1771	69
loc16640_pos93	loc16640_pos93_TT	bio10	pop1	-55,7546126615599	16,5107221418124	13,7236935367474	0	0,647363724324093	0,128969918116355	0,0821022219579612	0,067569524214056	0,161386250498736	117,50922532312	127,900720738197	16,5107221418124	13,7236935367474	-0,144301339123165	0,028256649635065	-53,8680361242664	4,83757361211263e-05	0,000211766016128948	25,6545236282835	112,303330141471	0,00546956506956482	0,0584347822155098	RAD_16640	94
loc17101_pos103	loc17101_pos103_AG	bio1	pop1	-84,5020048723644	14,2060239667765	13,7193388162835	0	0,136046514155061	0,077539552168558	0,0447902541172952	0,0648137269414395	0,112016113929409	175,004009744729	185,073768568745	17,0871446068108	13,7193388162835	-6,94814665731983	-0,037684969473857	11,8519784445427	3,5703161093822e-05	0,000212257580069828	18,9340289849535	112,564015347471	0,00452253195200657	0,058530280301391	RAD_17101	104
loc12004_pos31	loc12004_pos31_GG	bio2	pop1	-111,169327038612	19,3059894590665	13,7135832767205	0	0,248995074194768	0,0798941337020249	0,0550642847461596	0,0890485257084586	0,129277987054249	228,338654077224	238,33681045702	19,3059894590665	13,7135832767205	7,24685308742467	-0,0730507135402785	12,9907024489615	1,11356490392503e-05	0,00021290903379883	5,90543512719716	112,909492986128	0,00231791756858334	0,0585723175565036	RAD_12004	32
loc14126_pos56	loc14126_pos56_AA	bio4	pop1	-28,5835690461407	19,8663205058971	13,7132357062933	0	0,775446761577777	0,257892101268926	0,180003867906626	0,0794429798242423	0,289349703560273	63,1671380922813	73,6090548623073	19,8663205058971	13,7132357062933	3,36538270691316	-0,000470168597221739	82,9933688240723	8,30506496493483e-06	0,000212948438780222	4,40432544207431	112,93039015705	0,00195142445471936	0,0585723175565036	RAD_14126	57
loc4392_pos74	loc4392_pos74_GT	bio19	pop1	-43,1036965155351	5,43077323364106	4,11281701040276	0	0,104647342783795	0,0592632246476147	-0,0062116778364447	0,0266570305398867	0,0728075710345268	92,2073930310703	102,117307755248	19,4604989832441	13,7103094387906	4,72540790354046	-0,197295419019568	-18,8176552439164	1,02701749243129e-05	0,000213280488984557	5,44645862551178	113,106482357312	0,00220984075952746	0,0585723175565036	RAD_4392	75
loc13718_pos45	loc13718_pos45_CT	bio8	pop1	-68,4686099661555	0,0492608873752598	0,0498196813600867	0	0,143442637647282	0,000359604006764006	-0,0434403386160247	0,000246274106428712	0,000496644842631769	142,937219932311	152,832172031955	17,070081003162	13,7093912418575	-4,92299220321196	0,0281539053276835	1,00638057233928	3,60254032534422e-05	0,000213384786359023	19,104919802559	113,161793132344	0,00455049194653981	0,0585723175565036	RAD_13718	46
loc7_pos24	loc7_pos24_TT	bio19	pop1	-103,511053010662	7,67231117464789	6,20151182828985	0	0,126016056900119	0,0357359603237594	0,00778926250849558	0,0374513824556013	0,0570600829549386	213,022106021323	222,932020745501	20,6288584662197	13,7091300307129	-3,4769406960929	0,117089951829463	11,7857207723968	5,57494029251523e-06	0,000213414466545768	2,95649118604609	113,177533069619	0,00155652745138879	0,0585723175565036	RAD_7	25
loc9278_pos99	loc9278_pos99_TT	bio8	pop1	-33,7078604128109	1,87689941669375	1,50426101648605	0	0,186682249136276	0,0270865701156956	-0,0595027373605992	0,00934060011502506	0,0318993130204816	73,4157208256219	83,310672925266	21,1484469707578	13,7066956639276	3,14062954276794	-0,0760953221056128	-8,51641941333739	4,25045563365426e-06	0,000213691272220669	2,25409313072826	113,324328101521	0,00132316771879542	0,0585723175565036	RAD_9278	100
loc8954_pos106	loc8954_pos106_CC	bio14	pop1	-73,7185539894547	1,81890123498335	1,85651296544738	0	0,121187607884904	0,0121864522880064	-0,028012934199687	0,00834700204563091	0,0167837249752977	153,437107978909	163,576800039531	21,6643051512283	13,7054045511434	-3,28544572830264	0,707734010096569	-5,00419432199905	3,24778859199915e-06	0,000213838228156643	1,72236075053181	113,402261479574	0,00111231264042849	0,0585723175565036	RAD_8954	107
loc5943_pos48	loc5943_pos48_TT	bio9	pop1	-60,6367363531757	9,21810208612875	6,29193181898729	0	0,10729770061036	0,0706413582699745	0,0246613782632824	0,0435549053826664	0,0931420549872626	127,273472706351	137,271629086147	18,6799269761064	13,704191254028	7,68827257999118	0,0210327269508666	22,3364037194788	1,54601486547881e-05	0,000213976419827699	8,1987951143099	113,475547010186	0,00275317514395375	0,0585723175565036	RAD_5943	49
loc12730_pos88	loc12730_pos88_CC	bio14	pop1	-84,9589209519048	19,2274356863289	13,7036241951625	0	0,245245487597477	0,101654325877451	0,0699326774363969	0,0863152240631418	0,146663753240359	175,91784190381	186,001718400938	19,2274356863289	13,7036241951625	-3,40535016251929	0,165000396272231	-30,3863788885718	1,16033743430511e-05	0,00021404103734186	6,15347827485816	113,509814841061	0,00237510104246883	0,0585723175565036	RAD_12730	89
loc11586_pos57	loc11586_pos57_CT	bio11	pop1	-98,2422673168458	2,646487484048	2,72404486355633	0	0,123207870276643	0,0132901817903753	-0,0168407337053148	0,013277168766031	0,020934774832445	202,484534633692	212,349335725775	18,2889521208099	13,7032482767346	-7,51995123004421	-0,017714043949229	4,72856476493208	1,8980474478711e-05	0,000214083884850055	10,0656872646011	113,532537645912	0,0030892590318965	0,0585723175565036	RAD_11586	58
loc7133_pos65	loc7133_pos65_CC	bio9	pop1	-50,4780779663948	12,4162813484752	7,05133795539953	0	0,153731079147278	0,109517636263493	0,0565947200425541	0,0566259361293798	0,137199598231447	106,95615593279	117,040032429918	22,2172888996731	13,7018149002662	10,295077604625	0,0295422796714664	35,1818293182985	2,43471519134795e-06	0,000214247341657627	1,29117329084526	113,619221733189	0,000948816777802525	0,0585723175565036	RAD_7133	66
loc9278_pos21	loc9278_pos21_GG	bio8	pop1	-33,707766604227	1,87650717782926	1,50394113648418	0	0,186423657795005	0,0270811361213823	-0,059508895959528	0,00938536425504492	0,0319183195621723	73,415533208454	83,2954476826275	21,0376149596156	13,7013255380886	3,14038628933647	-0,0760915263178484	-8,51566354451151	4,50354477930473e-06	0,000214303175449968	2,38831086027132	113,648831398276	0,0013661149858795	0,0585723175565036	RAD_9278	22
loc11586_pos58	loc11586_pos58_CC	bio17	pop1	-102,736251621442	17,8084593933177	13,6994199428081	0	0,134079877244934	0,0797580733397925	0,052886100336989	0,0864327345709941	0,127469671630945	211,472503242884	221,322114429098	21,5375615585408	13,6994199428081	-3,05231335975031	0,161825398670774	-11,6843003722383	3,46965758154277e-06	0,000214520734133078	1,8400218693286	113,764206683986	0,00116651353339315	0,0585723175565036	RAD_11586	59
loc175_pos7	loc175_pos7_TT	bio2	pop1	-119,057511826428	8,17959597727487	8,25655101454048	0	0,127950863407254	0,0332106157639922	0,00884954766997366	0,0375011533520511	0,0548542311817341	244,115023652855	254,212951697921	17,0159220490945	13,6980145490853	7,6977696888735	-0,0643425905969813	-6,87017571626487	3,70676762775402e-05	0,000214681328194045	19,6576559481526	113,84937260521	0,00464866993741848	0,0585723175565036	RAD_175	8
loc14413_pos23	loc14413_pos23_AG	bio6	pop1	-90,5388271655957	17,8527812676313	13,6966840753963	0	0,241893388652706	0,0897438404228628	0,0595825431737077	0,0853958281157298	0,135517111703208	187,077654331191	196,972606430836	17,8527812676313	13,6966840753963	-7,7859809039848	-0,0157612092013812	12,8383970138901	2,38670179859157e-05	0,000214833472775032	12,6571092442549	113,930057615109	0,00353878379352903	0,0585723175565036	RAD_14413	24
loc7525_pos85	loc7525_pos85_AC	bio9	pop1	-70,7813599052331	1,27163668160963	1,17578585467735	0	0,147610674515051	0,00890287682067711	-0,0331038234393746	0,0060371157083798	0,0122341095848913	147,562719810466	157,604042402619	17,3451921099199	13,6963200091267	-5,97251213171966	-0,0153428862424363	-6,18399629325795	3,116857918641e-05	0,000214875124025828	16,5292585769786	113,952146023129	0,00416384422505005	0,0585723175565036	RAD_7525	86
loc13718_pos45	loc13718_pos45_CC	bio8	pop1	-71,2166458579128	0,433219479155849	0,4441719233005	0	0,145931792442565	0,00303233749835606	-0,0389649083909295	0,00216375309977856	0,00423865325385057	148,433291715826	158,32824381547	16,4797071695028	13,6957123507915	4,66284302529444	-0,0263367161370468	-2,82574934500235	4,91735784132608e-05	0,000214944661717729	26,0776337569636	113,989023112823	0,0055119615384203	0,0585723175565036	RAD_13718	46
loc12730_pos88	loc12730_pos88_CC	bio12	pop1	-86,5049676242384	16,1353423416618	13,6922904402345	0	0,229338979545958	0,0853066095397088	0,0535849610986545	0,0729546384909452	0,123961922285556	179,009935248477	189,093811745605	16,1353423416618	13,6922904402345	-4,66287805674141	0,00939726319347613	-34,8998249794888	5,89731927508746e-05	0,00021533667337016	31,2745456332583	114,196913948317	0,00617628470166365	0,0585723175565036	RAD_12730	89
loc10475_pos26	loc10475_pos26_GG	bio15	pop1	-77,1998638310943	0,445054790337325	0,455994412626074	0	0,083510176990141	0,0028741994614754	-0,0358742808228994	0,00201179620050357	0,00399372005609817	160,399727662189	170,594215766742	15,6470185337526	13,6897380686746	7,3330207003496	-0,0888356307639957	-2,42814518367171	7,63328280053682e-05	0,000215629540219015	40,4806726821508	114,352226509867	0,00718025250887112	0,0585723175565036	RAD_10475	27
loc10498_pos65	loc10498_pos65_CC	bio14	pop1	-8,19818020299321	0,487707632363162	0,440886411296437	0	0,594027284887279	0,0288856708735956	-0,326478924102681	0,00225535855373454	0,0299954538383057	22,3963604059864	32,5221956290389	19,720335649587	13,6895837642694	-7,11249993098236	0,189800647760522	9,99754568919525	8,96423698731164e-06	0,000215647258433206	4,75389623063713	114,361622797781	0,00205370653258605	0,0585723175565036	RAD_10498	66
loc1412_pos13	loc1412_pos13_CG	bio15	pop1	-103,678553037917	3,14871717247516	3,19833354972853	0	0,108822245998898	0,0149578625611748	-0,013544911886649	0,0158562802128728	0,0241528848347173	213,357106075833	223,206717262047	16,2815642851499	13,6886349257809	-5,74574644769237	0,0787778004239447	4,6506776761545	5,45925213978496e-05	0,000215756242357509	28,9513967626648	114,419418934549	0,00587335560686245	0,0585723175565036	RAD_1412	14
loc1412_pos74	loc1412_pos74_AG	bio15	pop1	-103,678553037917	3,14871717247516	3,19833354972853	0	0,108822245998898	0,0149578625611748	-0,013544911886649	0,0158562802128728	0,0241528848347173	213,357106075833	223,206717262047	16,2815642851499	13,6886349257809	-5,74574644769237	0,0787778004239447	4,6506776761545	5,45925213978496e-05	0,000215756242357509	28,9513967626648	114,419418934549	0,00587335560686245	0,0585723175565036	RAD_1412	75
loc3374_pos7	loc3374_pos7_TT	bio14	pop1	-109,221476743944	0,490089469979482	0,495397997093622	0	0,0968982497423303	0,00223853587086805	-0,0251671034010196	0,0024352859376904	0,00367024774816027	224,442953487888	234,352868212065	19,3005593231345	13,6879062006824	-2,95634329229511	0,519217527323376	-1,8656579231783	1,11673631580033e-05	0,000215839981656229	5,922253695226	114,463827391968	0,00231807603055139	0,0585723175565036	RAD_3374	8
loc13718_pos45	loc13718_pos45_CC	bio2	pop1	-69,4992220329627	6,517497383054	6,59931036869922	0	0,161547114761569	0,0447888892320375	0,00355629340607636	0,0320622357622471	0,0620251393252544	144,998444065925	154,89339616557	19,9145548194029	13,6873484917605	11,4995424764213	-0,0877359403043336	-9,93730615111362	8,09814518809748e-06	0,000215904091255137	4,29459215986148	114,497825866242	0,00192543367450897	0,0585723175565036	RAD_13718	46
loc10498_pos98	loc10498_pos98_TT	bio14	pop1	-8,19584512972451	0,48281126612548	0,436358803144397	0	0,594048859381402	0,0286118831654817	-0,326954175535961	0,0022431142467076	0,0297160080098379	22,391690259449	32,503604343832	19,7143306876973	13,6855772423818	-7,10725131341873	0,189734246088996	9,94771696361187	8,99244886019447e-06	0,000216107826671666	4,76885749464061	114,605870424865	0,00205752366240476	0,0585880821900362	RAD_10498	99
loc11697_pos30	loc11697_pos30_GG	bio4	pop1	-76,4548715617573	5,60335096084247	5,87893616793195	0	0,183998377622654	0,0353494516854267	-0,00250231087500218	0,0279030651940317	0,0506474255789437	158,909743123515	168,774544215598	16,9094739953379	13,6837172754427	-8,19259556297204	0,000358024355146815	8,43704649625687	3,92054172910737e-05	0,000216321975207486	20,7913384869676	114,719437248083	0,00479019753420803	0,0586066467475795	RAD_11697	31
loc5838_pos69	loc5838_pos69_CC	bio14	pop1	-104,820726880647	3,44136948013629	3,42845526362416	0	0,179365501057003	0,0161503842861942	-0,0120076807738026	0,0169755056544525	0,0259729704837569	215,641453761294	225,551368485472	19,8952185791048	13,6761723436883	-4,40227635165457	0,430409744282912	4,7794270318761	8,18046661535367e-06	0,000217192861062091	4,33824869452113	115,181283692726	0,00193343228624101	0,0588029919758548	RAD_5838	70
loc10514_pos78	loc10514_pos78_CC	bio18	pop1	-100,897140383995	1,60143814841813	1,62696287489712	0	0,156968657981198	0,00787350961440976	-0,021625636345815	0,00756102480217513	0,0122223929864363	207,794280767991	217,849855168419	18,4643801562688	13,6718434156669	3,78981164953125	-0,0198252286349934	-3,62747569606835	1,73109647486673e-05	0,000217694128544279	9,18031620358376	115,447114861345	0,00294238955315252	0,05886741055405	RAD_10514	79
loc17693_pos5	loc17693_pos5_GG	bio19	pop1	-64,7620840197276	1,08680199926871	1,01024603800478	0	0,133016685499474	0,00832090902430697	-0,0376170393595164	0,00526184559692524	0,0112060915343539	135,524168039455	145,507796545824	17,6868413128187	13,6708765301083	-2,99383240567969	0,136224156794137	5,83270518346847	2,60421914542914e-05	0,000217806248053205	13,8106428876569	115,50657385508	0,00373236011039921	0,05886741055405	RAD_17693	6
loc2351_pos6	loc2351_pos6_CT	bio17	pop1	-92,8775557477449	1,50202115558798	1,51156319250829	0	0,0892419917973216	0,00802116925707039	-0,024020333862493	0,00744489054951509	0,0122835159422693	191,75511149549	201,665026219667	20,228050913748	13,670329095916	3,94251630418825	-0,215739532606499	3,73230914074557	6,87375880097818e-06	0,000217869754011117	3,64527801981715	115,540252207667	0,00175629138008462	0,05886741055405	RAD_2351	7
loc12259_pos82	loc12259_pos82_AA	bio18	pop1	-134,551138866494	14,5319038368445	13,6364521346299	0	0,11409039862117	0,0512346705055597	0,030080661610046	0,0617477288411822	0,0867519033377151	275,102277732989	285,390314619852	26,1652965418466	13,6690437116872	3,28340312572589	-0,0313201806152131	8,95488638614466	3,13404558811048e-07	0,000218018940357627	0,166204078819558	115,619368412576	0,000247333793457655	0,0588681846396297	RAD_12259	83
loc13859_pos56	loc13859_pos56_GG	bio6	pop1	-82,5935003227033	9,78387089387431	9,50834085945911	0	0,187483490245997	0,0559171409949675	0,0216257189587401	0,0418245032699636	0,0782892096629863	171,187000645407	181,488166656069	17,2090716112796	13,6648539339448	9,24447386292196	0,0176133399708358	-11,0841911377262	3,34833639888387e-05	0,000218505936061766	17,756830623833	115,877631000404	0,00435062739853118	0,058960109795475	RAD_13859	57
loc14583_pos33	loc14583_pos33_CC	bio1	pop1	-54,1699717634909	4,84106216842292	4,55565904103628	0	0,252309742684364	0,042772743877637	-0,0102396848698803	0,0217644879186964	0,0541168054437181	114,339943526982	124,520826166039	17,1695748595692	13,6585341408134	-2,13095579689532	-0,0379874396204568	-12,3258609800808	3,41868182944224e-05	0,000219242586911379	18,1298851042615	116,268290205669	0,00441148848419547	0,0591192317703858	RAD_14583	34
loc2160_pos14	loc2160_pos14_AA	bio15	pop1	-119,107375824343	18,2674411049957	13,6568221376069	0	0,194977875728117	0,0712230385621325	0,0478296016315529	0,0864643486818391	0,120241679317092	244,214751648685	254,139554740889	18,2674411049957	13,6568221376069	4,90831657252481	-0,0809783554754506	-11,3942842437135	1,91960238151219e-05	0,000219442572680379	10,1799969575878	116,374346258713	0,00311056787314709	0,0591335246304368	RAD_2160	15
loc11975_pos41	loc11975_pos41_GG	bio17	pop1	-88,1673995172161	7,149963987219	6,93233078584425	0	0,106521014232488	0,0389676170896833	0,00626735412947232	0,0324122328559678	0,0567958447909056	182,334799034432	192,474491095054	20,5031208075597	13,6526179922186	-3,67793005810202	0,21490198045262	-8,46269412501198	5,95341050517602e-06	0,000219934455548399	3,15720075228394	116,635200597516	0,00161758520417795	0,0591572898918499	RAD_11975	42
loc2806_pos50	loc2806_pos50_CT	bio19	pop1	-44,4213309905374	0,0050403754062705	0,00502948137568114	0	0,230952185445161	5,67305093163483e-05	-0,0674745600121466	2,44675424428129e-05	6,98402753817896e-05	94,8426619810749	104,826290487444	19,4845700935612	13,651752076718	3,5101736721	-0,173149167824458	-0,5238568362811	1,01415601945693e-05	0,000220035905113024	5,37825191926362	116,689001127729	0,00220150620248038	0,0591572898918499	RAD_2806	51
loc13052_pos5	loc13052_pos5_CC	bio2	pop1	-94,5437320297576	1,78769070418449	1,80090915465524	0	0,132523346045512	0,00936575902923362	-0,0220684001594146	0,00872490489334235	0,0143578675447647	195,087464059515	205,041824041048	17,8949268449291	13,6517096984933	5,69648734597769	-0,0669464670664007	3,67044552975525	2,33442561364573e-05	0,000220040871302316	12,3798792257738	116,691634787302	0,00348819444893212	0,0591572898918499	RAD_13052	6
loc12525_pos15	loc12525_pos15_AA	bio10	pop1	-95,8286771231381	5,58373521726093	4,7129936981581	0	0,0815061738765975	0,0283091886809577	-0,00211043644035452	0,0275325515555622	0,0439108187038375	197,657354246276	207,55230634592	16,5359760981216	13,6495592791227	4,22860987602322	-0,0282759402435933	8,96836184774642	4,77357153857784e-05	0,000220293021444897	25,3151091119552	116,825354546615	0,00544032173888687	0,0591572898918499	RAD_12525	16
loc3590_pos47	loc3590_pos47_AA	bio1	pop1	-41,772772539465	18,3679258120168	13,6438055639811	0	0,756437655541558	0,180230598089153	0,121357124861847	0,0736776772854599	0,2129446712206	89,54554507893	99,987461848956	18,3679258120168	13,6438055639811	-1,54414105081469	-0,0386507692213732	-62,0895068708905	1,82097638346122e-05	0,000220969113166472	9,6569655372439	117,183898156217	0,00303454746573822	0,0591572898918499	RAD_3590	48
loc13634_pos44	loc13634_pos44_GG	bio19	pop1	-55,6007438843143	4,95953445965224	3,88403672917727	0	0,113383900959834	0,0426953410405231	-0,00895709697098765	0,0236743629229172	0,0551264453120324	117,201487768629	127,199644148425	19,2397360597113	13,642392839137	-3,9112546505388	0,166724584657388	15,3980951585066	1,15288533067769e-05	0,000221135435201785	6,11395842794329	117,27210172534	0,00236705293136605	0,0591572898918499	RAD_13634	45
loc2009_pos41	loc2009_pos41_GG	bio19	pop1	-71,4298840455321	4,43382273634336	3,65643591753447	0	0,0948160170855854	0,0301019393405836	-0,0106330306353371	0,021817302940073	0,0420015552943958	148,859768091064	158,769682815241	18,3968095875858	13,6411367496637	-3,307600034644	0,134093501623067	11,2365486330304	1,79358038751603e-05	0,000221283422276205	9,51167963946726	117,350581934672	0,00301002979200961	0,0591572898918499	RAD_2009	42
loc16963_pos16	loc16963_pos16_AC	bio13	pop1	-48,7722520975662	10,1436241794694	7,98917197923818	0	0,225905338309763	0,0941944514457901	0,0384780034903709	0,046506478808576	0,117191071681181	103,544504195132	113,628380692261	14,3337525774323	13,6408025971016	-5,19895302265315	0,0435643970991614	15,2977539694211	0,000153095204805005	0,000221322807499471	81,1891428217805	117,371468627504	0,0108378779583548	0,0591572898918499	RAD_16963	17
loc11586_pos57	loc11586_pos57_CT	bio15	pop1	-99,316729206456	6,54802799879325	6,48045752660444	0	0,113500207229331	0,0319133471216519	0,00267094272674098	0,0325299866178246	0,0504165383256643	204,633458412912	214,498259504996	16,1400283415896	13,6372461448459	-5,60026164722737	0,0739009151855451	6,90591656669517	5,88274664344207e-05	0,00022174243017741	31,1972643445691	117,594002086824	0,00617420687185041	0,0591572898918499	RAD_11586	58
loc12315_pos10	loc12315_pos10_CC	bio1	pop1	-133,468696000183	12,2350955199064	11,4869803393255	0	0,0904126835594041	0,0438262940183814	0,0223342048326076	0,0563370628411548	0,0767859739538824	272,937392000366	282,992966400794	16,4386268849507	13,6370689522295	4,4320081252007	0,0298394719744219	-9,5108947997058	5,0250751567312e-05	0,000221763357931422	26,6488780696738	117,605100451476	0,0055705855926861	0,0591572898918499	RAD_12315	11
[truncated: 15,757 more rows]

## Sheet: Table S5
Table S5: Overview of GEAs results for each bioclimatic variable.
		Samβada run considering all bioclimatic variables			Samβada run considering four selected winter variables
[truncated: 21 more rows]

## Sheet: Table S6
Table S6: Full results of significant (q-valueG < 0.05 and p-valueW < 0.05) GEAs considering four selected bioclimatic variables (Bio6, Bio11, Bio14, Bio17) representing winter conditions.
[truncated: 6,178 more rows]

[truncated: 10 more sheets: Table S7, Table S8, Table S9, Table S10, Table S11, Table S12, Table S13, Table S14, Table S15, Table S16]
